# Supplementary material for: Targeting SCAMP2 by a natural product auxarconjugatin B for glioblastoma therapy via restoring aspartate metabolic flux
Source: Acta Pharm Sin B. 2026 Feb 27;16(5):3090–108. doi: 10.1016/j.apsb.2026.02.018 (PMC13198271; doi:10.1016/j.apsb.2026.02.018)
Supplement: Multimedia component 2 [file mmc2.xlsx]

## Sheet: Sheet1
The table shows the result of label free quantification based on pairwise comparison of AUX-B-p probe-treated and control（DMSO）samples，which contain four biological repeat experiments.

## Sheet: Results of statistical analysis
					LFQ intensity DMSO				LFQ intensity AUX-B-p
Protein IDs	Protein names	Gene names	Mol. weight [kDa]	Score	repeat 1	repeat 2	repeat 3	repeat 4	repeat 1	repeat 2	repeat 3	repeat 4	-Log Student's T-test p-value AUX-B-p_DMSO	log2（fold change） AUX-B-p vs DMSO
P19338	Nucleolin	NCL	76.613	323.31	28.9995	29.0456	28.9485	28.5616	28.3544	28.3634	27.0983	27.6332	1.70123	1.02648
P36578	60S ribosomal protein L4	RPL4	47.697	242.99	29.7889	29.7737	29.4777	29.4362	29.3275	29.2421	28.3846	28.8099	1.5426	0.678107
O15127	Secretory carrier-associated membrane protein 2	SCAMP2	36.648	219.23	25.6973	25.4768	25.3396	25.8435	24.0365	23.7904	22.7184	25.7016	1.29453	1.52755
P55209	Nucleosome assembly protein 1-like 1	NAP1L1	45.374	189.23	27.9666	28.0029	27.9146	28.3834	27.3368	27.8784	27.272	27.4458	1.81955	0.583658
P39687;O95626;O43423	Acidic leucine-rich nuclear phosphoprotein 32 family member A	ANP32A	28.585	124.78	29.9523	29.9248	29.5298	29.6121	29.3027	29.1495	28.5847	28.66	2.1464	0.830539
Q9BZQ8	Protein Niban	FAM129A	103.13	93.371	25.2877	25.1969	24.9089	25.1936	23.7642	24.4469	23.5654	24.6861	1.98535	1.03111
P84098	60S ribosomal protein L19	RPL19	23.466	70.237	29.1131	29.3247	28.8637	28.8891	23.6707	23.255	22.3934	29.2908	1.50345	4.39516
P51659	Peroxisomal multifunctional enzyme type 2;(3R)-hydroxyacyl-CoA dehydrogenase;Enoyl-CoA hydratase 2	HSD17B4	79.685	54.588	25.0761	25.2336	25.484	25.4129	23.5754	25.072	23.2082	24.7331	1.34698	1.15448
P62249	40S ribosomal protein S16	RPS16	16.445	28.735	28.1315	27.8804	28.0203	28.3355	27.0993	25.9421	26.5163	28.0211	1.41281	1.19724
O15371	Eukaryotic translation initiation factor 3 subunit D	EIF3D	63.972	25.417	26.0477	26.327	25.888	25.0686	24.8949	23.7008	22.1832	24.7682	1.53307	1.94603
Q14566	DNA replication licensing factor MCM6	MCM6	92.888	24.884	24.2442	25.4015	25.9569	25.1285	23.7351	24.4197	23.01	24.0211	1.6099	1.38629
P40429;Q6NVV1	60S ribosomal protein L13a;Putative 60S ribosomal protein L13a protein RPL13AP3	RPL13A;RPL13AP3	23.577	21.914	29.0094	28.913	28.4223	28.7429	28.5185	27.4748	26.7567	28.01	1.45752	1.08191
P08754;P09471;P11488;P19087;A8MTJ3;P38405	Guanine nucleotide-binding protein G(k) subunit alpha	GNAI3	40.532	20.238	25.2443	25.8565	25.4542	25.2118	25.1102	23.4776	22.5471	23.7073	1.70146	1.73117
Q12931	Heat shock protein 75 kDa, mitochondrial	TRAP1	80.109	17.737	25.8073	25.2478	25.2215	23.5806	23.7899	23.7576	22.5958	22.8534	1.62306	1.71511
P14314	Glucosidase 2 subunit beta	PRKCSH	59.425	16.898	25.8685	24.6978	24.8221	25.7001	23.1387	23.2711	22.3336	25.3032	1.34286	1.76048
Q9UHG3	Prenylcysteine oxidase 1	PCYOX1	56.639	16.806	25.7956	25.2535	25.1021	25.3222	22.9136	24.0765	22.7023	24.3849	2.22924	1.84903
O76094	Signal recognition particle subunit SRP72	SRP72	74.605	16.473	25.4502	25.5437	25.7538	25.2403	23.7303	23.1785	22.8135	23.273	4.32936	2.2482
P30043	Flavin reductase (NADPH)	BLVRB	22.119	14.781	25.8936	26.3618	26.9395	26.2746	23.6153	24.8776	24.7137	25.8804	1.68566	1.59563
Q12797	Aspartyl/asparaginyl beta-hydroxylase	ASPH	85.862	10.684	26.5709	25.4947	25.2148	25.6715	25.22	23.8635	23.3541	23.6435	1.83346	1.71773
P62854;Q5JNZ5	40S ribosomal protein S26;Putative 40S ribosomal protein S26-like 1	RPS26;RPS26P11	13.015	10.622	27.6077	27.0693	27.0205	27.2765	23.8668	22.8836	20.3622	27.2155	1.37346	3.66149
P08651	Nuclear factor 1 C-type	NFIC	55.674	8.9763	24.4879	24.8742	24.55	23.5094	23.1465	23.5714	22.8686	23.2281	1.89744	1.15176
P42766	60S ribosomal protein L35	RPL35	14.551	5.3786	27.3843	26.7782	26.5028	27.1335	24.52	24.0505	22.2639	26.8246	1.41653	2.53496
