# Supplementary material for: Targeting SCAMP2 by a natural product auxarconjugatin B for glioblastoma therapy via restoring aspartate metabolic flux
Source: Acta Pharm Sin B. 2026 Feb 27;16(5):3090–108. doi: 10.1016/j.apsb.2026.02.018 (PMC13198271; doi:10.1016/j.apsb.2026.02.018)
Supplement: Multimedia component 3 [file mmc3.xlsx]

## Sheet: MSI
m/z	p value	fdr	FC	Log2FC (AUX-B/NC)	Log10FDR	group	metabolite	Adduct_ion
73.0295	0.0130652	0.0189335	4.25056	2.08765	1.72277	up	3-Hydroxypropanal	M-H
74.0248	0.00366455	0.0076888	7.2109	2.85018	2.11414	up	Acetohydroxamic Acid	M-H
76.0757	0.00507487	0.0109282	2.66379	1.41348	1.96145	up	Trimethylamine N-oxide	M+H
78.1136	0.00277843	0.00615031	9.82229	3.29606	2.2111	up
84.0637	0.00256668	0.00928263	252.848	7.98213	2.03233	up
84.0807	0.00507487	0.0109282	4.58892	2.19816	1.96145	up	(+)-2,3-Dihydro-3-methyl-1H-pyrrole	M+H
87.0088	0.00507487	0.00783569	0.519629	-0.944446	2.10592	down	2-oxo-propionic acid	M-H
88.0405	0.00507487	0.00783569	0.577511	-0.792079	2.10592	down	Sarcosine	M-H
88.6669	0.00277843	0.00615031	0.00141898	-9.46092	2.2111	down
89.0512	0.0130652	0.0189335	1.70249	0.76765	1.72277	up
89.3839	0.00277843	0.00615031	0.00124299	-9.65198	2.2111	down
96.9697	0.00433691	0.00783569	0.0205741	-5.60303	2.10592	down	Hydrogen phosphate	M-H
102.056	0.00507487	0.00783569	1.53236	0.615759	2.10592	up	N-Ethylglycine	M-H
102.391	0.00277843	0.00615031	9.64894	3.27037	2.2111	up
103.04	0.00507487	0.00783569	31.4526	4.97511	2.10592	up	(R)-3-Hydroxybutyric acid	M-H
103.06	0.0202406	0.0285455	4.42893	2.14696	1.54446	up
104.035	0.00507487	0.00783569	2.70278	1.43445	2.10592	up	L-Serine	M-H
112.041	0.00277843	0.00615031	0.0352902	-4.82459	2.2111	down	1-Pyrroline-2-carboxylic acid	M-H
112.112	0.00507487	0.0109282	2.65612	1.40932	1.96145	up	1-Methyl-1,3-cyclohexadiene	M+NH4
113.115	0.00507487	0.0109282	1.86557	0.89962	1.96145	up
115.004	0.00277843	0.00615031	0.000531519	-10.8776	2.2111	down	Fumaric acid	M-H
116.007	0.00477182	0.00783569	0.383965	-1.38095	2.10592	down
116.072	0.00272453	0.00615031	344.867	8.4299	2.2111	up	5-Aminopentanoic acid	M-H
117.019	0.030639	0.0410923	2.73041	1.44912	1.38624	up	Succinic acid	M-H
117.056	0.00507487	0.00783569	1.78916	0.83928	2.10592	up	2-Hydroxy-3-methylbutyric acid	M-H
118.051	0.00507487	0.00783569	7.55584	2.91759	2.10592	up	L-Allothreonine	M-H
118.086	0.00366455	0.0109282	14.4943	3.85742	1.96145	up	Betaine	M+H
118.733	0.00272453	0.00615031	2.65651	1.40953	2.2111	up
124.992	0.0130652	0.0189335	0.3167	-1.65881	1.72277	down	2-Hydroxyethanesulfonate	M-H
127.052	0.00277843	0.00615031	0.00649224	-7.26707	2.2111	down	2-amino-4-cyano-butanoic acid	M-H
128.036	0.00507487	0.00783569	1.5021	0.586977	2.10592	up	Pyroglutamic acid	M-H
129.139	0.00277843	0.00928263	11731.1	13.518	2.03233	up
130.051	0.00507487	0.00783569	0.0615075	-4.02309	2.10592	down	4-Hydroxyproline	M-H
130.062	0.00507487	0.00783569	0.251523	-1.99124	2.10592	down	Beta-Guanidinopropionic acid	M-H
130.088	0.00366455	0.0076888	21.1779	4.40449	2.11414	up	Beta-Leucine	M-H
131.035	0.00477182	0.00783569	40.8399	5.35191	2.10592	up	Dimethylmalonic acid	M-H
131.054	0.00277843	0.00615031	0.143847	-2.79739	2.2111	down
132.03	0.00507487	0.00783569	2.45525	1.29587	2.10592	up	Aspartate	M-H
132.077	0.00507487	0.0109282	0.243237	-2.03956	1.96145	down	Creatine	M+H
132.102	0.00507487	0.0109282	4.22791	2.07995	1.96145	up	(±)-erythro-Isoleucine	M+H
133.034	0.00507487	0.00783569	2.60485	1.3812	2.10592	up
134.035	0.00277843	0.00615031	7.61162	2.9282	2.2111	up
134.048	0.00507487	0.00783569	0.0410083	-4.60794	2.10592	down	Adenine	M-H
135.019	0.00823902	0.0123046	3.6711	1.87621	1.90993	up
135.03	0.00433691	0.00783569	4.47973	2.16341	2.10592	up	Threonic acid	M-H
135.031	0.00226813	0.00615031	0.000492641	-10.9872	2.2111	down	Hypoxanthine	M-H
136.048	0.00277843	0.00928263	2.76256e-05	-15.1436	2.03233	down	Creatinine	M+Na
137.071	0.00366455	0.0109282	14.3838	3.84637	1.96145	up	N-Methylnicotinamide	M+H
138.031	0.00277843	0.00928263	6.32822	2.6618	2.03233	up	(2R)-2-Hydroxy-2-methylbutanenitrile	M+K
138.1	0.00226813	0.00928263	248.653	7.95799	2.03233	up
139.985	0.0202406	0.0285455	10.1774	3.34729	1.54446	up
140.012	0.00507487	0.00783569	2.70086	1.43342	2.10592	up	O-Phosphoethanolamine	M-H
140.068	0.00477182	0.0109282	36.5929	5.19349	1.96145	up	Betaine	M+Na
142.999	0.00507487	0.00783569	0.345023	-1.53524	2.10592	down	Allicin	M-H2O-H
145.062	0.00507487	0.00783569	0.566247	-0.820498	2.10592	down	Alanylglycine	M-H
146.046	0.00507487	0.00783569	1.59764	0.675943	2.10592	up	DL-Glutamate	M-H
146.065	0.00507487	0.00783569	0.510692	-0.969476	2.10592	down
146.118	0.00507487	0.0109282	2.13191	1.09215	1.96145	up	3-Dehydroxycarnitine	M+H
146.165	0.00507487	0.0109282	2.07429	1.05262	1.96145	up	Spermidine	M+H
147.03	0.030639	0.0410923	0.508514	-0.97564	1.38624	down	3-Hydroxyglutaric acid	M-H
147.043	0.00507487	0.00783569	2.70704	1.43672	2.10592	up
147.049	0.00507487	0.00783569	1.5471	0.629569	2.10592	up
147.113	0.00277843	0.00928263	64453.3	15.976	2.03233	up	Lysine	M+H
147.12	0.00277843	0.00928263	2.8693	1.5207	2.03233	up
147.121	0.00256668	0.00928263	0.000304002	-11.6836	2.03233	down
147.162	0.00507487	0.0109282	3.31744	1.73007	1.96145	up
147.168	0.00507487	0.0109282	2.10869	1.07635	1.96145	up
148.05	0.00823902	0.0123046	1.92894	0.947809	1.90993	up
151.951	0.00366455	0.0109282	16.4936	4.04383	1.96145	up	O-Phosphonohydroxylamine	M+K
152.022	0.00507487	0.0109282	0.254785	-1.97265	1.96145	down	Creatinine	M+K
152.032	0.00507487	0.0109282	0.466102	-1.10128	1.96145	down	1-Pyrroline-4-hydroxy-2-carboxylate	M+Na
154.02	0.00477182	0.0109282	0.065731	-3.92728	1.96145	down	Trimethylarsine oxide	M+NH4
154.026	0.00812704	0.0172213	6.34301	2.66517	1.76393	up	Fosamine	M+H
154.047	0.00715478	0.0152943	5.4709	2.45178	1.81547	up	3-Hydroxy-L-proline	M+Na
154.059	0.00507487	0.0109282	0.194463	-2.36244	1.96145	down	Creatine	M+Na
154.062	0.00507487	0.00783569	3.595	1.84599	2.10592	up	L-Histidine	M-H
154.086	0.00272453	0.00928263	5.99974e-05	-14.0247	2.03233	down	Vanillylamine	M+H
156.03	0.00277843	0.00615031	0.000871191	-10.1647	2.2111	down	2-amino-24-hexadienedioic acid	M-H
156.042	0.00507487	0.0109282	7.64906	2.93528	1.96145	up	(R)-1-Aminopropan-2-yl phosphate	M+H
156.885	0.00360092	0.0109282	1.89472	0.921985	1.96145	up
158.922	0.00507487	0.0109282	0.439207	-1.18703	1.96145	down
160.062	0.00433691	0.00783569	12.7003	3.66679	2.10592	up	Aminoadipic acid	M-H
160.112	0.0158608	0.0323871	0.0950214	-3.3956	1.48963	down	Pargyline	M+H
160.133	0.00507487	0.0109282	3.26683	1.70789	1.96145	up	DL-2-Aminooctanoic acid	M+H
161.046	0.00507487	0.00783569	1.52175	0.605729	2.10592	up	3-Hydroxymethylglutaric acid	M-H
162.05	0.00256668	0.00928263	347.046	8.43898	2.03233	up
162.112	0.0130652	0.0268287	1.77949	0.83146	1.5714	up	L-Carnitine	M+H
164.072	0.00477182	0.00783569	11.6899	3.54719	2.10592	up	L-Phenylalanine	M-H
165.164	0.00433691	0.0109282	0.269007	-1.89428	1.96145	down
165.952	0.00507487	0.00783569	0.123249	-3.02035	2.10592	down
165.967	0.00499812	0.0109282	8.68122	3.1179	1.96145	up
166.951	0.00507487	0.0109282	1.82326	0.866521	1.96145	up
167.019	0.0284407	0.0393794	0.00647666	-7.27053	1.40473	down
167.021	0.00277843	0.00615031	11845.6	13.5321	2.2111	up	Uric acid	M-H
170.033	0.00507487	0.0109282	0.23743	-2.07442	1.96145	down	Creatine	M+K
170.903	0.0202406	0.0285455	0.408686	-1.29094	1.54446	down
171.03	0.00272453	0.00928263	0.000233544	-12.064	2.03233	down
171.036	0.00256668	0.00928263	0.00405253	-7.94696	2.03233	down	NN-Diethylthiourea;13-Diethyl-2-thiourea	M+K
172.031	0.00277843	0.00928263	4.12403e-05	-14.5656	2.03233	down
173.009	0.00507487	0.00783569	0.613199	-0.705572	2.10592	down	cis-Aconitic acid	M-H
173.064	0.00256668	0.00615031	0.00824555	-6.92217	2.2111	down	44-Thiobis-2-butanone	M-H
173.968	0.00277843	0.00615031	0.000911437	-10.0996	2.2111	down
174.017	0.00823902	0.0123046	0.303974	-1.71798	1.90993	down	Aminosalicylate sodium anhydrous	M-H
174.035	0.00256668	0.00615031	0.0102016	-6.61506	2.2111	down
174.041	0.00507487	0.00783569	0.00466088	-7.74518	2.10592	down	N-Acetyl-L-aspartic acid	M-H
174.114	0.00277843	0.00615031	0.000982929	-9.99063	2.2111	down
174.896	0.00507487	0.0109282	0.443323	-1.17357	1.96145	down	Potassium dibasic phosphate	M+H
175.019	0.00277843	0.00615031	0.00489763	-7.6737	2.2111	down
175.044	0.00277843	0.00615031	0.0289464	-5.11047	2.2111	down	6-(Isopropylthio)purine	M-H2O-H
175.099	0.00507487	0.00783569	0.327039	-1.61246	2.10592	down
175.119	0.00507487	0.0109282	3.56013	1.83193	1.96145	up	Arginine	M+H
175.146	0.00277843	0.00928263	9790.68	13.2572	2.03233	up	13E5Z-Undecatriene	M+Na
175.148	0.00277843	0.00928263	0.00018344	-12.4124	2.03233	down	1,2,3,4,Tetrahydro-1,5,7-trimethylnapthalene	M+H
176.016	0.00277843	0.00615031	0.00170068	-9.19968	2.2111	down	Toluenesulfonylmethyl isocyanide	M-H2O-H
176.028	0.00507487	0.00783569	0.656578	-0.606961	2.10592	down
176.045	0.00277843	0.00615031	0.000279274	-11.806	2.2111	down
176.128	0.00256668	0.00928263	45.1594	5.49696	2.03233	up	2-oxo-octanoic acid	M+NH4
176.894	0.0122808	0.0256143	0.206902	-2.27298	1.59152	down	2-bromoethanoic acid	M+K
177.029	0.00507487	0.00783569	0.537353	-0.896057	2.10592	down
179.056	0.00823902	0.0123046	2.11268	1.07907	1.90993	up	L-Gulose	M-H
179.982	0.00812704	0.0172213	2.99443	1.58228	1.76393	up	1-Chloro-3-nitrobenzene	M+Na
180.003	0.0160593	0.0327467	4.70582	2.23445	1.48483	up
180.904	0.00507487	0.0109282	0.378977	-1.39982	1.96145	down	Dibasic sodium phosphate;Disodium phosphate	M+K
181.072	0.00277843	0.00615031	2.19267	1.13269	2.2111	up	L-Iditol	M-H
181.927	0.030639	0.0410923	0.408716	-1.29083	1.38624	down
181.962	0.00477182	0.0109282	9.974	3.31817	1.96145	up
183.005	0.00507487	0.0109282	1.92993	0.948548	1.96145	up	2-Oxo-4-phosphonobutanoate	M+H
184.094	0.00812704	0.0172213	3.44845	1.78595	1.76393	up	L-Carnitine	M+Na
184.105	0.00341394	0.0109282	0.23331	-2.09968	1.96145	down
185.057	0.00433691	0.0109282	0.11404	-3.13238	1.96145	down	12-Dihydronaphthalene-12-diol	M+Na
187.149	0.0223195	0.0436232	0.388664	-1.3634	1.36028	down
188.057	0.00499812	0.00783569	5.06763	2.34131	2.10592	up	N-Acetylglutamic acid	M-H
188.176	0.00507487	0.0109282	13.1376	3.71564	1.96145	up	N1_Acetyl_spermidine	M+H
189.135	0.00256668	0.00928263	352.417	8.46114	2.03233	up	Homo-L-arginine	M+H
189.179	0.00277843	0.00928263	33.1099	5.04919	2.03233	up
189.976	0.00277843	0.00615031	2.10591	1.07444	2.2111	up
191.02	0.00507487	0.00783569	1.50645	0.591154	2.10592	up	Citric acid	M-H
191.05	0.00256668	0.00928263	0.000466965	-11.0644	2.03233	down
191.982	0.00272453	0.00928263	700.429	9.45209	2.03233	up	Chlorzoxazone	M+Na
192.014	0.00507487	0.0109282	0.348089	-1.52247	1.96145	down
192.04	0.00277843	0.00928263	1233.07	10.268	2.03233	up	Phosphodimethylethanolamine	M+Na
195.051	0.00499812	0.00783569	35.9433	5.16765	2.10592	up	Gluconic acid	M-H
196.023	0.00277843	0.00615031	0.00135811	-9.52419	2.2111	down
196.878	0.00507487	0.0109282	0.471579	-1.08443	1.96145	down	Potassium dibasic phosphate	M+Na
197.94	0.00277843	0.00615031	0.302921	-1.72299	2.2111	down	Bronopol	M-H
198.876	0.00823902	0.017283	0.259055	-1.94867	1.76238	down
200.068	0.00477182	0.0109282	56.3884	5.81733	1.96145	up	5-[2H-Pyrrol-4-(3H)-ylidenemethyl]-2-furanmethanol	M+Na
201.964	0.00507487	0.0109282	1.51697	0.601195	1.96145	up
202.042	0.00277843	0.00615031	0.338473	-1.56289	2.2111	down
203.021	0.030639	0.0410923	0.445242	-1.16734	1.38624	down
203.15	0.00477182	0.0109282	706.576	9.4647	1.96145	up	Asymmetric dimethylarginine	M+H
203.223	0.00507487	0.0109282	1.69662	0.762664	1.96145	up	Spermine	M+H
204.123	0.00507487	0.0109282	2.09802	1.06903	1.96145	up	L_Carnitine C2:0	M+H
204.128	0.00360092	0.0109282	0.264579	-1.91823	1.96145	down
204.154	0.00272453	0.00928263	606.145	9.24352	2.03233	up
204.22	0.00507487	0.0109282	1.84255	0.881705	1.96145	up
204.226	0.00507487	0.0109282	1.74972	0.807123	1.96145	up
204.928	0.00366455	0.0109282	0.413599	-1.27369	1.96145	down
205.23	0.00366455	0.0109282	6.49448	2.69921	1.96145	up
205.963	0.00272453	0.00615031	148.265	7.21204	2.2111	up
207.014	0.00507487	0.0109282	0.450762	-1.14956	1.96145	down	3-Oxalomalate;3-Oxalomalic acid	M+H
207.05	0.00366455	0.0109282	13.7453	3.78087	1.96145	up	(R)-Lipoate	M+H
207.988	0.00507487	0.0109282	0.427423	-1.22626	1.96145	down	L-Serine O-sulfate	M+Na
208.972	0.00277843	0.00928263	963.143	9.91161	2.03233	up
208.992	0.00256668	0.00928263	0.00545392	-7.51849	2.03233	down
209.012	0.00507487	0.0109282	0.288959	-1.79107	1.96145	down	(1S3R)-3-(22-Dichloroethenyl)-22-dimethylcyclopropanecarboxylate	M+H
209.956	0.00823902	0.017283	2.33731	1.22485	1.76238	up
209.987	0.00499812	0.0109282	0.176757	-2.50016	1.96145	down
209.996	0.0202406	0.0400423	1.76842	0.822463	1.39748	up
210.029	0.00277843	0.00615031	1098.41	10.1012	2.2111	up	Phosphocreatine	M-H
211.997	0.00277843	0.00615031	0.0001137	-13.1025	2.2111	down	L-Aspartyl-4-phosphate	M-H
212.852	0.00507487	0.0109282	0.256406	-1.9635	1.96145	down	Potassium dibasic phosphate	M+K
212.999	0.00507487	0.00783569	0.447407	-1.16034	2.10592	down	33-Thiobispropanoic acid	M+Cl
213.945	0.00499812	0.00783569	6.56652	2.71513	2.10592	up
213.995	0.00272453	0.00615031	0.00196309	-8.99266	2.2111	down	2-Amino-56-dichloro-34-dihydroquinazoline	M-H
214.049	0.00823902	0.0123046	1.88684	0.915976	1.90993	up	Glyceryl‐Phosphoryl‐etha nolamine	M-H
215.964	0.00477182	0.0109282	6.97522	2.80224	1.96145	up	DCVC	M+H
215.981	0.00256668	0.00928263	0.00307217	-8.34653	2.03233	down
216.049	0.00272453	0.00615031	0.103972	-3.26573	2.2111	down	Carboxin	M-H2O-H
216.927	0.00226813	0.00928263	0.0042443	-7.88026	2.03233	down
216.929	0.00277843	0.00615031	0.088654	-3.49567	2.2111	down
217.037	0.00277843	0.00615031	0.44654	-1.16314	2.2111	down
217.049	0.00507487	0.00783569	10.2533	3.35802	2.10592	up	L-Iditol	M+Cl
217.938	0.00507487	0.0109282	1.8778	0.909046	1.96145	up
218.104	0.0130652	0.0189335	1.74421	0.802572	1.72277	up	Pantothenic acid	M-H
218.175	0.00305758	0.0100316	0.0947314	-3.40001	1.99863	down	10-oxo-undecanoic acid	M+NH4
218.186	0.00277843	0.00928263	0.00540944	-7.5303	2.03233	down	Hexamethylene bisacetamide	M+NH4
218.211	0.00992434	0.0207884	0.0196361	-5.67035	1.68218	down	Decyl acetate	M+NH4
219.046	0.00433691	0.00783569	9.53298	3.25293	2.10592	up	Hydronitroxide radical	M+Cl
220.206	0.0223195	0.0436232	0.0122917	-6.34617	1.36028	down	1-methyl-4-(2R)-6-methylhept-5-en-2-ylbenzene	M+NH4
221.06	0.0160593	0.0231742	9.23469	3.20706	1.63499	up	L-Cystathionine	M-H
221.976	0.00507487	0.00783569	2.51641	1.33137	2.10592	up
222.968	0.00226813	0.00928263	0.058878	-4.08613	2.03233	down	Methyl 1-(methylsulfinyl)propyl disulfide	M+K
223.037	0.0130652	0.0268287	0.34612	-1.53066	1.5714	down	5-Methylangelicin	M+Na
223.946	0.00507487	0.0109282	2.23671	1.16138	1.96145	up
226.123	0.00366455	0.0109282	173.571	7.43938	1.96145	up	2-2-(4-Pyridinyl)-1-butenylphenol	M+H
226.997	0.00507487	0.00783569	0.569176	-0.813053	2.10592	down	Citric acid	M+Cl
227.945	0.00256668	0.00615031	2.22123	1.15136	2.2111	up
228.994	0.00507487	0.00783569	0.391367	-1.35341	2.10592	down	DCEBIO	M-H
229.06	0.00812704	0.0123046	2.54339	1.34675	1.90993	up	Thiaburimamide	M-H
230.04	0.00272453	0.00615031	0.293277	-1.76966	2.2111	down	Sulfapyridine	M-H2O-H
230.065	0.0249921	0.0351018	2.06165	1.0438	1.45467	up
230.186	0.00272453	0.00928263	701.698	9.45471	2.03233	up	N1,N8_Diacetyl_spermidine	M+H
230.53	0.00272453	0.00615031	0.318205	-1.65197	2.2111	down
232.011	0.00277843	0.00615031	563.888	9.13927	2.2111	up
232.154	0.00507487	0.0109282	4.79283	2.26088	1.96145	up	Butyrylcarnitine	M+H
232.19	0.0191589	0.0387962	1.76982	0.823606	1.41121	up	10-hydroxy-11-dodecenoic acid	M+NH4
232.903	0.00477182	0.00783569	0.0183703	-5.76648	2.10592	down
232.983	0.00426672	0.00783569	0.201538	-2.31088	2.10592	down
234.181	0.00272453	0.00928263	0.00247906	-8.65599	2.03233	down	Valyl-Valine	M+NH4
236.977	0.00823902	0.017283	0.650596	-0.620166	1.76238	down	2-Oxo-3-hydroxy-4-phosphobutanoic acid	M+Na
236.992	0.00277843	0.00928263	5.94328	2.57126	2.03233	up
237.989	0.00226813	0.00615031	0.00397303	-7.97555	2.2111	down
238.045	0.00823902	0.017283	8.4386	3.077	1.76238	up	Glycerylphosphorylethanolamine	M+Na
239.92	0.00507487	0.0109282	1.97263	0.980117	1.96145	up
241.918	0.00226813	0.00928263	366.473	8.51756	2.03233	up
241.961	0.0202406	0.0285455	2.48112	1.31099	1.54446	up
241.998	0.00272453	0.00928263	708.477	9.46858	2.03233	up	35-Dichloro-2-methylmuconate	M+NH4
242.001	0.00226813	0.00928263	0.00305271	-8.35569	2.03233	down
242.019	0.00272453	0.00928263	388.236	8.60079	2.03233	up
242.029	0.00256668	0.00615031	0.223542	-2.16138	2.2111	down	2-(Methylthio)-3H-phenoxazin-3-one	M-H
242.079	0.00507487	0.0109282	3.86332	1.94984	1.96145	up	alpha-Hydroxy-1-methyl-1H-indole-3-propanoic acid	M+Na
242.79	0.00226813	0.00615031	0.104097	-3.264	2.2111	down	111333-Hexachloro-2-propanone	M-H2O-H
243.024	0.00277843	0.00615031	0.000603802	-10.6936	2.2111	down
243.039	0.00256668	0.00615031	0.00588089	-7.40975	2.2111	down	CGP 52608	M-H
243.082	0.00256668	0.00928263	446.887	8.80377	2.03233	up	hexyl 3-sulfanylbutanoate	M+K
243.966	0.00507487	0.00783569	0.445312	-1.16711	2.10592	down
244.044	0.00477182	0.00783569	5.34795	2.41899	2.10592	up
245.233	0.00256668	0.00928263	466.973	8.86719	2.03233	up	N1-Acetylspermine	M+H
246.17	0.00433691	0.0109282	4.64324	2.21513	1.96145	up	2-Methylbutyroylcarnitine	M+H
246.181	0.00433691	0.0109282	451.533	8.81869	1.96145	up	Lysyl-Valine	M+H
246.998	0.00823902	0.0123046	3.39348	1.76277	1.90993	up
247.985	0.00277843	0.00615031	989.669	9.9508	2.2111	up
248.149	0.00277843	0.00928263	137.696	7.10534	2.03233	up	Prometon;24-Bis(isopropylamino)-6-methoxy-135-triazine	M+Na
248.185	0.00226813	0.00928263	232.29	7.85978	2.03233	up	Dodecanedioic acid	M+NH4
249.089	0.0202406	0.0400423	1.76492	0.819603	1.39748	up	2-Phenylethyl benzoate	M+Na
250.021	0.00277843	0.00615031	0.0520334	-4.26442	2.2111	down	Diallat	M-H2O-H
251.967	0.00272453	0.00928263	0.000374011	-11.3846	2.03233	down	L-Aspartyl-4-phosphate	M+K
253.218	0.00277843	0.00615031	204.413	7.67534	2.2111	up	Hypogeic acid	M-H
253.982	0.00277843	0.00615031	0.00257831	-8.59936	2.2111	down
254.019	0.00507487	0.0109282	2.10891	1.0765	1.96145	up	Glycerylphosphorylethanolamine	M+K
254.08	0.00477182	0.00783569	4.98001	2.31615	2.10592	up	Pantothenic acid	M+Cl
254.136	0.00477182	0.0109282	11.4526	3.5176	1.96145	up	Butyrylcarnitine	M+Na
254.15	0.00277843	0.00928263	1682.71	10.7166	2.03233	up	Phenylalanyl-Alanine	M+NH4
254.221	0.00277843	0.00615031	3.27776	1.71271	2.2111	up
255.894	0.00477182	0.0109282	6.48683	2.69751	1.96145	up
256.017	0.00360092	0.0109282	3.82817	1.93666	1.96145	up
256.06	0.0129066	0.0189335	1.52369	0.607568	1.72277	up	Validamine 7-phosphate	M-H
256.094	0.00507487	0.0109282	2.55892	1.35553	1.96145	up	Propionylcarnitine	M+K
256.941	0.00477182	0.0109282	0.293424	-1.76894	1.96145	down
257.151	0.0202406	0.0400423	1.55595	0.637794	1.39748	up	Curcumenol	M+Na
257.211	0.00305758	0.0100316	0.664572	-0.589503	1.99863	down
257.935	0.00507487	0.00783569	2.37896	1.25033	2.10592	up
257.975	0.00277843	0.00928263	0.000257012	-11.9259	2.03233	down
258.06	0.030639	0.0410923	2.39184	1.25812	1.38624	up
258.073	0.0040601	0.0109282	3.831	1.93772	1.96145	up	Validamine 7-phosphate	M+H
258.075	0.00360092	0.0076888	0.530931	-0.913405	2.11414	down
258.11	0.00507487	0.0109282	2.95569	1.5635	1.96145	up	Glycerophos_ phocholine	M+H
258.169	0.00256668	0.00928263	0.241753	-2.0484	2.03233	down
258.764	0.00272453	0.00615031	0.32568	-1.61847	2.2111	down
258.997	0.00277843	0.00615031	0.264509	-1.91861	2.2111	down	Cysteinyl-Cysteine	M+Cl
259.932	0.00507487	0.00783569	3.3358	1.73803	2.10592	up
259.94	0.00823902	0.0123046	0.466165	-1.10109	1.90993	down
259.985	0.0129066	0.0267665	3.96904	1.98879	1.57241	up
261.03	0.00277843	0.00928263	3711.48	11.8578	2.03233	up	Cysteinyl-Threonine	M+K
261.089	0.00226813	0.00928263	191.006	7.57748	2.03233	up	4-Methoxychalcone	M+Na
263.041	0.00507487	0.00783569	0.262554	-1.92932	2.10592	down	9-Riburonosylhypoxanthine	M-H2O-H
263.111	0.0129066	0.0267665	0.314799	-1.6675	1.57241	down	Anserine	M+Na
263.124	0.00277843	0.00928263	9.70614e-05	-13.3307	2.03233	down	Nopalinic acid	M+H
263.146	0.00277843	0.00928263	6.55618e-05	-13.8968	2.03233	down
263.161	0.00277843	0.00928263	0.00042131	-11.2128	2.03233	down	(1R2R)-3-oxo-2-pentyl-cyclopentanebutanoic acid	M+Na
264.149	0.00272453	0.00928263	0.000739318	-10.4015	2.03233	down	Ellipticine	M+NH4
264.844	0.00256668	0.00928263	0.307282	-1.70236	2.03233	down
265.021	0.00277843	0.00615031	0.00113954	-9.77734	2.2111	down	6-Methoxy-3-(2-thiazolyl)-1H-indole	M+Cl
265.112	0.0046977	0.0109282	0.201912	-2.3082	1.96145	down	Thiamine	M+H
265.946	0.00226813	0.00928263	0.00201065	-8.95812	2.03233	down
265.995	0.00366455	0.0076888	0.020453	-5.61154	2.11414	down
266.005	0.030639	0.0410923	0.332662	-1.58787	1.38624	down
266.053	0.00277843	0.00928263	5053.63	12.3031	2.03233	up	Deoxycytidine	M+K
268	0.0115189	0.0171281	18.9848	4.24677	1.76629	up
268.079	0.00277843	0.00928263	0.000314528	-11.6345	2.03233	down	Diflunisal	M+NH4
268.104	0.00277843	0.00928263	2.2644e-05	-15.4305	2.03233	down	Adenosine	M+H
269.108	0.00277843	0.00928263	0.122368	-3.0307	2.03233	down
269.921	0.0172722	0.0351217	0.437703	-1.19198	1.45442	down
269.955	0.00277843	0.00615031	0.00058908	-10.7292	2.2111	down
270.11	0.00366455	0.0109282	27.8223	4.79817	1.96145	up	Fagaramide	M+Na
270.118	0.00499812	0.0109282	11.2485	3.49166	1.96145	up
270.131	0.00277843	0.00928263	1203.46	10.233	2.03233	up	(3S)-3-(3-hydroxybutanoyl)oxy-4-(trimethylazaniumyl)butanoate	M+Na
271.104	0.00499812	0.00783569	8.07355	3.0132	2.10592	up	Argininosuccinic acid	M-H2O-H
272.089	0.00277843	0.00615031	281.768	8.13836	2.2111	up
273.949	0.00277843	0.00928263	0.000132867	-12.8777	2.03233	down
274.017	0.00277843	0.00928263	0.000655965	-10.5741	2.03233	down
274.034	0.00507487	0.00783569	1.57946	0.659433	2.10592	up	D-Glucosaminate-6-phosphate	M-H
274.993	0.00277843	0.00615031	0.00164857	-9.24457	2.2111	down	L-Cystine	M+Cl
275.947	0.00226813	0.00928263	0.00316467	-8.30373	2.03233	down
276	0.00507487	0.0109282	3.04597	1.6069	1.96145	up
277.06	0.00277843	0.00615031	291.013	8.18494	2.2111	up	Thymidine	M+Cl
278.123	0.00507487	0.0109282	1.62806	0.703157	1.96145	up	S-(2-Methylpropanoyl)-dihydrolipoamide	M+H
278.145	0.00256668	0.00928263	0.0014702	-9.40977	2.03233	down	Asparaginyl-Gamma-glutamate	M+NH4
279.027	0.00433691	0.00783569	6.73437	2.75154	2.10592	up	1-Methoxyspirobrassinin	M-H
279.233	0.00507487	0.00783569	49.998	5.6438	2.10592	up	Bovinic acid	M-H
280.102	0.0040601	0.0109282	0.376263	-1.41019	1.96145	down	4a-Hydroxytetrahydrobiopterin	M+Na
280.236	0.00277843	0.00615031	91.7335	6.51938	2.2111	up
280.995	0.00277843	0.00615031	0.00272768	-8.51811	2.2111	down
281.052	0.00507487	0.00783569	0.481067	-1.05569	2.10592	down	9-Riburonosylhypoxanthine	M-H
281.249	0.00499812	0.00783569	3.75381	1.90836	2.10592	up	Oleic acid	M-H
281.979	0.00823902	0.0123046	0.232734	-2.10325	1.90993	down
282.021	0.00507487	0.00783569	10.3317	3.36901	2.10592	up	Forchlorfenuron	M+Cl
282.082	0.00226813	0.00928263	257.695	8.00952	2.03233	up	Glutamyl-Hydroxyproline	M+Na
282.096	0.0113693	0.023747	3.10264	1.6335	1.62439	up	(3S)-3-(2E)-3-carboxyprop-2-enoyloxy-4-(trimethylazaniumyl)butanoate	M+Na
282.252	0.00507487	0.00783569	3.57009	1.83596	2.10592	up
283.256	0.00272453	0.00615031	141.498	7.14464	2.2111	up	9Z12Z-octadecadienoic acid(d4)	M-H
283.264	0.00492204	0.00783569	0.103766	-3.2686	2.10592	down	16-Methylheptadecanoic acid	M-H
284.099	0.0277684	0.0385265	5.5079	2.4615	1.41424	up	Vidarabine	M-H
284.126	0.00507487	0.0109282	1.83671	0.87712	1.96145	up	cis-1346711b-Hexahydro-9-methoxy-2H-benzoaquinolizine-3-carboxylic acid	M+Na
284.268	0.00492204	0.00783569	0.109972	-3.18479	2.10592	down
285.073	0.00226813	0.00615031	0.00620232	-7.33298	2.2111	down	N-Acetylaspartylglutamic acid	M-H2O-H
285.128	0.00499812	0.0109282	0.0652232	-3.93847	1.96145	down	Streptidine	M+Na
285.182	0.0202406	0.0400423	0.608136	-0.717534	1.39748	down	10E16-heptadecadien-8-ynoic acid	M+Na
285.93	0.00277843	0.00615031	0.000555705	-10.8134	2.2111	down
286.055	0.00277843	0.00615031	0.00857468	-6.8657	2.2111	down	Sertraline	M-H2O-H
286.105	0.00507487	0.0109282	19.2844	4.26936	1.96145	up	N4-Acetylcytidine	M+H
286.132	0.0046977	0.0109282	0.185233	-2.43259	1.96145	down	Moclobemide	M+NH4
287.927	0.00277843	0.00615031	0.00181641	-9.10469	2.2111	down
289.923	0.00277843	0.00928263	0.000360312	-11.4385	2.03233	down
289.991	0.00277843	0.00928263	0.000308483	-11.6625	2.03233	down	225-Trichloro-4-hydroxybiphenyl	M+NH4
290.086	0.00277843	0.00928263	0.000239704	-12.0265	2.03233	down	Adenosine	M+Na
291.016	0.00272453	0.00928263	0.00305125	-8.35639	2.03233	down	Furocaespitane	M+H
291.974	0.00433691	0.0109282	16.745	4.06566	1.96145	up
292.072	0.0277684	0.0385265	4.40906	2.14047	1.41424	up	Glycerophosphocholine	M+Cl
292.197	0.00499812	0.0109282	18.299	4.19369	1.96145	up	Lysyl-Gamma-glutamate	M+NH4
294.073	0.00256668	0.00928263	0.00203569	-8.94026	2.03233	down	4-hydroxy ketorolac	M+Na
294.11	0.00366455	0.0109282	3.64452	1.86573	1.96145	up	Normorphine	M+Na
295	0.0040601	0.0109282	0.428463	-1.22276	1.96145	down	Sodium citrate;Trisodium citrate dihydrate	M+H
295.001	0.0277684	0.0385265	5.76702	2.52782	1.41424	up	Urolithin D	M+Cl
295.047	0.00477182	0.0109282	0.0399006	-4.64744	1.96145	down
296.065	0.00507487	0.0109282	2.43335	1.28294	1.96145	up	5-Aminoimidazole ribonucleotide	M+H
296.074	0.00226813	0.00928263	0.222334	-2.1692	2.03233	down	Brugine	M+Na
297.069	0.00272453	0.00928263	529.981	9.0498	2.03233	up	Glutamyl-Glutamate	M+Na
297.082	0.00272453	0.00928263	1079.3	10.0759	2.03233	up	Charine	M+Na
297.109	0.00277843	0.00928263	3083.1	11.5902	2.03233	up	4-Nitrophenyl-3-ketovalidamine	M+H
297.166	0.00226813	0.00928263	0.324614	-1.6232	2.03233	down	3-hydroxy-tetradecanedioic acid	M+Na
298.063	0.00507487	0.0109282	3.69029	1.88373	1.96145	up	Dimethenamid	M+Na
298.149	0.0178923	0.0362815	0.0484271	-4.36804	1.44031	down	Arginyl-Threonine	M+Na
298.187	0.00507487	0.0109282	3.85465	1.9466	1.96145	up
300.049	0.00277843	0.00615031	838.342	9.71139	2.2111	up	N-Acetyl-D-Glucosamine 6-Phosphate	M-H
300.128	0.00277843	0.00928263	0.10562	-3.24304	2.03233	down	Arabinofuranobiose	M+NH4
300.289	0.00433691	0.0109282	10.9155	3.4483	1.96145	up	3-Dehydrosphinganine	M+H
301.055	0.00277843	0.00928263	0.000684622	-10.5124	2.03233	down
301.066	0.00433691	0.00783569	7.41261	2.88998	2.10592	up	Eicosapentaenoic acid	M-H
301.218	0.00499812	0.00783569	12.681	3.6646	2.10592	up
301.293	0.00226813	0.00928263	129.084	7.01216	2.03233	up
302.052	0.00277843	0.00615031	213.796	7.74009	2.2111	up	Beta-Citryl-L-glutamic acid	M-H2O-H
302.067	0.00277843	0.00615031	6.06404e-05	-14.0094	2.2111	down	Adenosine	M+Cl
302.221	0.00277843	0.00615031	11.5551	3.53045	2.2111	up
302.534	0.00507487	0.00783569	60.6355	5.92209	2.10592	up
302.746	0.00226813	0.00615031	0.139987	-2.83664	2.2111	down
302.983	0.00499812	0.00783569	8.78574	3.13516	2.10592	up
303.036	0.00277843	0.00615031	4891.98	12.2562	2.2111	up
303.07	0.00277843	0.00615031	0.00065994	-10.5654	2.2111	down	Dinitramine	M-H2O-H
303.084	0.00277843	0.00615031	0.00134434	-9.53889	2.2111	down	N-Acetylaspartylglutamic acid	M-H
303.536	0.00277843	0.00615031	1196.27	10.2243	2.2111	up
303.961	0.00823902	0.0123046	0.52263	-0.936138	1.90993	down	Benodanil	M-H2O-H
304.064	0.00277843	0.00615031	0.000195592	-12.3199	2.2111	down
305.067	0.00256668	0.00615031	0.00369149	-8.08158	2.2111	down	Catechin-4beta-ol	M-H
305.24	0.00272453	0.00615031	0.0182686	-5.77449	2.2111	down
305.249	0.00499812	0.00783569	4.38553	2.13275	2.10592	up	(2Z6E)-2-(3E)-48-dimethylnona-37-dien-1-yl-6-methylocta-26-diene-18-diol	M-H
305.918	0.00499812	0.0109282	0.105727	-3.24159	1.96145	down
305.966	0.00226813	0.00928263	0.00376305	-8.05388	2.03233	down
306.059	0.00277843	0.00928263	0.000256613	-11.9281	2.03233	down	Adenosine	M+K
306.077	0.00507487	0.00783569	2.90718	1.53962	2.10592	up	Glutathione	M-H
306.131	0.00426672	0.0109282	0.487119	-1.03766	1.96145	down	Methitural	M+NH4
306.252	0.00433691	0.00783569	20.7677	4.37627	2.10592	up
307.08	0.00507487	0.00783569	3.30237	1.7235	2.10592	up	Clobenpropit	M-H
307.11	0.00277843	0.00928263	0.000405157	-11.2692	2.03233	down	Fluconazole	M+H
307.264	0.00433691	0.00783569	257.279	8.00719	2.10592	up	Eicosadienoic acid	M-H
308.073	0.00507487	0.00783569	3.47387	1.79654	2.10592	up	Glycodiazine	M-H
308.081	0.00277843	0.00615031	3.73504	1.90112	2.2111	up	Deoxyviolacein	M-H2O-H
308.268	0.00277843	0.00615031	3115.65	11.6053	2.2111	up
309.017	0.0130652	0.0189335	1.67361	0.742965	1.72277	up	O-Ethyl SS-diphenyl phosphorodithioate	M-H
309.047	0.0274863	0.0385259	2.11066	1.07769	1.41425	up
309.28	0.00499812	0.00783569	5.37372	2.42592	2.10592	up	11Z-Eicosenoic acid	M-H
311.973	0.00277843	0.00928263	0.000801096	-10.2857	2.03233	down
315.893	0.02948	0.0405721	5.13065	2.35914	1.39177	up
315.982	0.00277843	0.00615031	0.00387827	-8.01037	2.2111	down
316.248	0.00272453	0.00928263	0.00186997	-9.06277	2.03233	down	Decanoylcarnitine	M+H
316.723	0.00277843	0.00615031	0.34121	-1.55127	2.2111	down
317.029	0.00507487	0.0109282	0.0672779	-3.89372	1.96145	down
317.04	0.00499812	0.00783569	3.7425	1.904	2.10592	up	44-Diaminostilbene dihydrochloride	M+Cl
317.298	0.00226813	0.00928263	723.139	9.49813	2.03233	up
317.891	0.02948	0.0405721	6.107	2.61046	1.39177	up	Tyrindoxyl sulfate	M-H2O-H
317.899	0.00256668	0.00615031	0.0115587	-6.43487	2.2111	down
318.72	0.00256668	0.00615031	0.155534	-2.6847	2.2111	down
319.026	0.00272453	0.00928263	0.00129912	-9.58825	2.03233	down	Sulfametopyrazine	M+K
319.935	0.00507487	0.00783569	0.456374	-1.13171	2.10592	down	Chloraminophenamide	M+Cl
320.063	0.00277843	0.00615031	1476.5	10.528	2.2111	up	Beta-Citryl-L-glutamic acid	M-H
320.075	0.00272453	0.00615031	195.238	7.60909	2.2111	up	Vidarabine	M+Cl
321.038	0.00277843	0.00615031	0.00107847	-9.85679	2.2111	down	3-Methoxyfukiic acid	M+Cl
321.892	0.00507487	0.0109282	0.245465	-2.02641	1.96145	down
322.11	0.00277843	0.00928263	0.000259592	-11.9115	2.03233	down	Melphalan	M+NH4
323.029	0.00507487	0.00783569	3.67784	1.87886	2.10592	up	Pseudouridine 5-phosphate	M-H
323.084	0.00272453	0.00928263	0.00102528	-9.92977	2.03233	down	Coronene	M+Na
323.954	0.00226813	0.00615031	0.0139026	-6.1685	2.2111	down
324.011	0.00277843	0.00615031	0.00242413	-8.68832	2.2111	down	N-(6-Oxo-6H-dibenzobdpyran-2-yl)methanesulfonamide	M+Cl
325.021	0.00433691	0.00783569	7.64143	2.93384	2.10592	up	Molybdopterin precursor Z	M-H2O-H
325.066	0.00256668	0.00615031	0.00371515	-8.07236	2.2111	down
325.169	0.00256668	0.00928263	0.00277056	-8.49561	2.03233	down
326.11	0.00507487	0.00783569	2.53448	1.34169	2.10592	up	Diphenhydramine hydrochloride	M+Cl
327.093	0.00277843	0.00615031	0.00124813	-9.64601	2.2111	down
327.183	0.0202406	0.0400423	1.5415	0.624339	1.39748	up	CP 339818	M+Na
327.233	0.00507487	0.00783569	6.23208	2.63971	2.10592	up	Docosahexaenoic acid	M-H
327.947	0.00272453	0.00928263	0.00227704	-8.77863	2.03233	down
327.957	0.00226813	0.00928263	0.00280124	-8.47972	2.03233	down
328.059	0.00507487	0.00783569	2.18631	1.1285	2.10592	up	()-27-Dideoxypancratistatin	M+Cl
328.237	0.00507487	0.00783569	6.25249	2.64443	2.10592	up
329.086	0.00256668	0.00615031	0.0027151	-8.52478	2.2111	down
329.24	0.00477182	0.00783569	21.6492	4.43624	2.10592	up
329.249	0.00499812	0.00783569	133.803	7.06397	2.10592	up	Docosapentaenoic acid (22n-3)	M-H
330.073	0.00507487	0.0109282	3.88808	1.95906	1.96145	up	Glutathione	M+Na
330.252	0.00277843	0.00615031	5710.37	12.4794	2.2111	up
331.115	0.00272453	0.00615031	243.655	7.9287	2.2111	up	Mytilin A	M-H
331.256	0.00272453	0.00615031	3.30957	1.72664	2.2111	up
331.265	0.00507487	0.00783569	29.832	4.89879	2.10592	up	Adrenic acid	M-H
331.868	0.00277843	0.00615031	198.184	7.6307	2.2111	up
331.956	0.00277843	0.00615031	0.000668647	-10.5465	2.2111	down
332.028	0.00426672	0.0109282	0.164039	-2.60789	1.96145	down	Fluxofenim	M+Na
332.031	0.0365039	0.0486718	0.42379	-1.23858	1.31272	down
332.268	0.00499812	0.00783569	141.782	7.14753	2.10592	up
333.002	0.00779583	0.0166402	0.104351	-3.26048	1.77884	down
333.06	0.00277843	0.00615031	4.79784	2.26238	2.2111	up	1-(sn-Glycero-3-phospho)-1D-myo-inositol	M-H
333.094	0.00507487	0.00783569	0.644193	-0.634436	2.10592	down	(S)-a-Amino-25-dihydro-5-oxo-4-isoxazolepropanoic acid N2-glucoside	M-H
333.271	0.00277843	0.00615031	1032.95	10.0126	2.2111	up
333.28	0.00277843	0.00615031	1.99637	0.997378	2.2111	up	(EE)-3711-Trimethyl-2610-dodecatrienyl heptanoate	M-H
334.098	0.00507487	0.00783569	0.375661	-1.4125	2.10592	down
334.694	0.00277843	0.00615031	2.94625	1.55888	2.2111	up
335.001	0.00226813	0.00928263	0.00303726	-8.36301	2.03233	down
335.296	0.00277843	0.00615031	1123.07	10.1332	2.2111	up	(E)-37-Dimethyl-26-octadienyl dodecanoate	M-H
336.052	0.00272453	0.00928263	813.05	9.6672	2.03233	up	5'-Methylthioadenosine	M+K
337.012	0.00277843	0.00615031	0.000614198	-10.669	2.2111	down	Delphinidin	M-H
337.866	0.00272453	0.00928263	0.220217	-2.183	2.03233	down
337.996	0.00360092	0.0076888	0.334679	-1.57915	2.11414	down
338.036	0.00256668	0.00928263	0.00179129	-9.12479	2.03233	down	Fenbendazole	M+K
338.083	0.00277843	0.00928263	0.000601782	-10.6985	2.03233	down
338.989	0.00277843	0.00615031	1173.14	10.1962	2.2111	up	beta-D-Fructose 16-bisphosphate	M-H
339.011	0.00477182	0.0109282	0.13004	-2.94298	1.96145	down	Mumefural	M+K
339.067	0.00477182	0.0109282	0.0957592	-3.38445	1.96145	down	2-(4-Chlorophenyl)-3-phenyl-3-(2-pyridinyl)acrylonitrile	M+Na
339.985	0.00256668	0.00615031	0.00307828	-8.34366	2.2111	down
340.978	0.00256668	0.00928263	380.169	8.5705	2.03233	up
341.04	0.00277843	0.00615031	0.00104931	-9.89634	2.2111	down	Thiophanate-methyl	M-H
341.185	0.00277843	0.00928263	1163.85	10.1847	2.03233	up	3-Hydroxyquinine	M+H
342.045	0.00277843	0.00615031	7.51306	2.9094	2.2111	up
342.947	0.00226813	0.00928263	0.00281664	-8.47181	2.03233	down
343.067	0.00277843	0.00615031	0.000921897	-10.0831	2.2111	down	Theogallin	M-H
343.228	0.00277843	0.00615031	552.617	9.11013	2.2111	up	16(17)-EpDPE	M-H
343.888	0.00226813	0.00615031	0.0128476	-6.28236	2.2111	down
344.033	0.00507487	0.00783569	2.18723	1.12911	2.10592	up	N-(6-Oxo-6H-dibenzobdpyran-3-yl)maleamic acid	M+Cl
344.279	0.00272453	0.00928263	0.0134889	-6.21208	2.03233	down	Dodecanoylcarnitine	M+H
345.065	0.00256668	0.00928263	0.00189071	-9.04686	2.03233	down	Quizalofop	M+H
345.283	0.00256668	0.00928263	0.00230178	-8.76303	2.03233	down
346.046	0.00507487	0.0109282	2.19479	1.13409	1.96145	up	Glutathione	M+K
346.056	0.00507487	0.00783569	0.177626	-2.49308	2.10592	down	Adenosine monophosphate	M-H
347.003	0.00226813	0.00615031	81.4791	6.34836	2.2111	up
347.04	0.00277843	0.00615031	0.000526785	-10.8905	2.2111	down	Inosinic acid	M-H
347.06	0.00366455	0.0076888	0.0777243	-3.68549	2.11414	down	Doxefazepam	M-H
347.93	0.00277843	0.00615031	0.000649155	-10.5891	2.2111	down
352.055	0.00507487	0.0109282	2.53059	1.33948	1.96145	up
353.266	0.00226813	0.00928263	446.955	8.80399	2.03233	up	1-hexadecanoyl-rac-glycerol	M+Na
354.01	0.0193734	0.0389603	0.270204	-1.88788	1.40938	down
354.984	0.00499812	0.0109282	0.196913	-2.34437	1.96145	down
355.265	0.00277843	0.00615031	5654.69	12.4652	2.2111	up	(1S3R5Z7E)-910-secochola-571023-tetraene-13-diol	M-H
356.122	0.00277843	0.00615031	6.47223e-05	-13.9154	2.2111	down	Haloperidol 1236-tetrahydropyridine	M-H
356.227	0.00305758	0.0100316	0.643562	-0.635849	1.99863	down
356.266	0.00272453	0.00615031	1348.26	10.3969	2.2111	up
356.952	0.00277843	0.00928263	900.267	9.81421	2.03233	up
357.056	0.030639	0.0410923	0.327497	-1.61045	1.38624	down
357.125	0.00272453	0.00615031	0.000523789	-10.8987	2.2111	down
357.28	0.00277843	0.00615031	2761.89	11.4314	2.2111	up	12-5-ladderane-dodecanoic acid	M-H
358.019	0.00277843	0.00615031	1695	10.7271	2.2111	up	Pirinixic acid	M+Cl
358.067	0.00272453	0.00615031	0.00320861	-8.28384	2.2111	down	Tazarotenic acid	M+Cl
358.284	0.00277843	0.00615031	319.793	8.32099	2.2111	up
358.994	0.00277843	0.00615031	0.00389249	-8.00509	2.2111	down	5-O-(1-Carboxyvinyl)-3-phosphoshikimate;O5-(1-Carboxyvinyl)-3-phosphoshikimate	M+Cl
359.296	0.00277843	0.00615031	11199.5	13.4511	2.2111	up	12-3-ladderane-dodecanoic acid	M-H
360.065	0.00226813	0.00928263	0.00107382	-9.86303	2.03233	down	Boscalid	M+NH4
360.299	0.00277843	0.00615031	2555.4	11.3193	2.2111	up
360.972	0.0040601	0.00783569	3.61134	1.85253	2.10592	up	6-tert-Butyl-138-trichlorodibenzofuran	M+Cl
361.039	0.00256668	0.00928263	0.00192073	-9.02413	2.03233	down	Imidazoleacetic acid ribotide	M+Na
361.049	0.00256668	0.00928263	0.00249674	-8.64574	2.03233	down	2-(25-Dimethoxyphenyl)-4H-furo23-h-1-benzopyran-4-one	M+K
362.051	0.00433691	0.00783569	0.0424804	-4.55706	2.10592	down	Guanosine monophosphate	M-H
363.21	0.00507487	0.00783569	26.841	4.74637	2.10592	up	Docosahexaenoic acid	M+Cl
363.231	0.00277843	0.00615031	367.576	8.5219	2.2111	up	12-dihydroxyheptadec-16-en-4-yl acetate	M+Cl
363.327	0.00277843	0.00615031	984.254	9.94289	2.2111	up	(Z)-5-Dodecenyl (Z)-5-dodecenoate	M-H
364.213	0.00277843	0.00615031	554.942	9.11619	2.2111	up
364.895	0.00277843	0.00615031	4.8628	2.28179	2.2111	up
365.207	0.00277843	0.00615031	1176.11	10.1998	2.2111	up
365.226	0.00277843	0.00615031	263.663	8.04255	2.2111	up	Docosapentaenoic acid (22n-3)	M+Cl
365.247	0.00499812	0.00783569	10.4408	3.38417	2.10592	up	1-hexadecanoyl-rac-glycerol	M+Cl
366.25	0.00277843	0.00615031	924.771	9.85295	2.2111	up
367.203	0.0200224	0.0400423	5.58819	2.48238	1.39748	up	16-Methoxytabersonine	M+H
367.243	0.00433691	0.00783569	37.1713	5.21612	2.10592	up
368.029	0.00507487	0.0109282	2.01431	1.01028	1.96145	up
369.239	0.00823902	0.017283	4.84605	2.27681	1.76238	up	Perindopril	M+H
369.351	0.00256668	0.00928263	0.00126762	-9.62366	2.03233	down
369.912	0.00277843	0.00615031	0.00565882	-7.46528	2.2111	down
370.295	0.00272453	0.00928263	0.000247201	-11.982	2.03233	down	cis-5-Tetradecenoylcarnitine	M+H
370.955	0.00226813	0.00928263	449.837	8.81326	2.03233	up
370.957	0.00277843	0.00928263	0.647616	-0.62679	2.03233	down
372.198	0.00277843	0.00928263	0.0024629	-8.66543	2.03233	down	Cetiedil	M+Na
372.31	0.00272453	0.00928263	0.000176343	-12.4693	2.03233	down	L_Carnitine C14:0	M+H
373.314	0.00272453	0.00928263	0.000370592	-11.3979	2.03233	down
376.048	0.00226813	0.00928263	0.00287074	-8.44436	2.03233	down
376.945	0.00715478	0.0109975	12.6923	3.66588	1.95871	up	Carbophenothion	M+Cl
377.266	0.00277843	0.00928263	4994.13	12.286	2.03233	up	1-(9Z12Z-octadecadienoyl)-rac-glycerol	M+Na
378.934	0.00226813	0.00928263	331.91	8.37465	2.03233	up
379.224	0.00256668	0.00928263	401.986	8.651	2.03233	up	17-pentanoyl-estra-135(10)-triene-317beta-diol	M+Na
380.083	0.00256668	0.00615031	0.00144727	-9.43245	2.2111	down	Omeprazole	M+Cl
381.032	0.00272453	0.00615031	0.00170741	-9.19398	2.2111	down
382.222	0.00226813	0.00928263	0.00276551	-8.49824	2.03233	down	Symlandine;7-Angelyl-9-(-)-viridiflorylretronecine	M+H
382.99	0.00226813	0.00928263	0.00320641	-8.28483	2.03233	down
383.296	0.00277843	0.00615031	1287.03	10.3298	2.2111	up	8Z11Z14Z17Z20Z23Z-hexacosahexaenoic acid	M-H
384.002	0.00507487	0.0109282	2.1373	1.09579	1.96145	up	Azinphos-ethyl	M+K
384.394	0.00272453	0.00928263	0.00054125	-10.8514	2.03233	down
384.996	0.00277843	0.00615031	0.00409079	-7.9334	2.2111	down
385.954	0.00256668	0.00615031	0.00790928	-6.98224	2.2111	down
386	0.00272453	0.00928263	700.484	9.45221	2.03233	up
387.327	0.00277843	0.00615031	2980.94	11.5416	2.2111	up	(7E)-(1R)-19-nor-910-seco-57-cholestadiene-125-diol	M-H
388.33	0.00277843	0.00615031	438.253	8.77562	2.2111	up
388.942	0.00277843	0.00615031	929.111	9.85971	2.2111	up	Idoxuridine	M+Cl
389.132	0.00277843	0.00615031	0.203165	-2.29927	2.2111	down	Sultopride	M+Cl
389.184	0.00226813	0.00928263	399.968	8.64374	2.03233	up	16-Methoxytabersonine	M+Na
389.193	0.00277843	0.00928263	0.00225827	-8.79057	2.03233	down	(5R6Z8E10E14Z)-52020-trihydroxy-12-oxoicosa-681014-tetraenoic acid	M+Na
389.247	0.00277843	0.00615031	46.4384	5.53725	2.2111	up	1-(9Z12Z-octadecadienoyl)-rac-glycerol	M+Cl
390.01	0.00499812	0.0109282	6.78986	2.76338	1.96145	up
390.25	0.00277843	0.00615031	875.519	9.77399	2.2111	up
391.105	0.00256668	0.00615031	0.000917168	-10.0905	2.2111	down	Garcimangosone D	M-H
391.244	0.00277843	0.00615031	631.052	9.30162	2.2111	up
391.262	0.00507487	0.00783569	4.01586	2.00571	2.10592	up	3-Hydroxy-10-apo-by-carotenal	M-H
391.358	0.00277843	0.00615031	2059.06	11.0078	2.2111	up	1720-hexacosadienoic acid	M-H
391.781	0.00477182	0.0109282	0.0794985	-3.65293	1.96145	down
392.06	0.00272453	0.00615031	0.00379075	-8.0433	2.2111	down	Gonyautoxin 1	M-H2O-H
392.266	0.00779583	0.0119026	9.31521	3.21959	1.92436	up
392.566	0.00277843	0.00615031	616.275	9.26743	2.2111	up
392.95	0.0193734	0.0389603	3.8018	1.92668	1.40938	up
393.24	0.00366455	0.0109282	36.7516	5.19974	1.96145	up	(20S22E)-3beta-Hydroxychola-51622-trien-24-oic Acid	M+Na
393.26	0.00277843	0.00615031	1145.65	10.1619	2.2111	up	(5Z7E)-(1S3R)-1-fluoro-910-seco-5710(19)16-cholestatetraen-23-yne-325-diol	M-H2O-H
393.279	0.00256668	0.00615031	118.98	6.89457	2.2111	up	(5Z7E)-(3S)-910-seco-5710(19)16-cholestatetraen-23-yne-325-diol	M-H
394.243	0.00277843	0.00928263	3841.95	11.9076	2.03233	up	23-di-0-hexanoyl-alpha-glucopyranose	M+NH4
395.238	0.00277843	0.00928263	416.501	8.70218	2.03233	up
395.255	0.00507487	0.0109282	3.1421	1.65173	1.96145	up	(20S)-3beta-Hydroxychola-516-dien-24-oic Acid	M+Na
395.974	0.00272453	0.00615031	337.871	8.40033	2.2111	up
396.259	0.00272453	0.00928263	2.22185	1.15176	2.03233	up
397.006	0.00272453	0.00615031	0.00191022	-9.03204	2.2111	down
397.271	0.00272453	0.00928263	1.83058	0.872299	2.03233	up	(20S)-3beta-Hydroxychol-5-en-24-oic Acid	M+Na
398.033	0.0193734	0.0389603	0.459356	-1.12232	1.40938	down
398.326	0.00499812	0.0109282	0.226402	-2.14304	1.96145	down	L_Carnitine C16:1	M+H
398.963	0.00272453	0.00928263	0.00108302	-9.85073	2.03233	down
399.144	0.00507487	0.0109282	4.18693	2.06589	1.96145	up	Deoxypodophyllotoxin	M+H
399.286	0.0130652	0.0268287	0.294914	-1.76163	1.5714	down	(20S)-3beta-Hydroxy-5alpha-cholan-24-oic Acid	M+Na
399.329	0.00272453	0.00928263	0.195781	-2.35268	2.03233	down
400.007	0.00256668	0.00615031	0.00706212	-7.14568	2.2111	down
400.147	0.00277843	0.00928263	5272.49	12.3643	2.03233	up	Difloxacin	M+H
401.266	0.0202406	0.0400423	0.547626	-0.868737	1.39748	down	[12]-Gingerol	M+Na
401.928	0.00272453	0.00615031	0.0140286	-6.15549	2.2111	down
401.991	0.0124359	0.0184516	6.44928	2.68914	1.73397	up	Anilofos	M+Cl
402.773	0.00226813	0.00928263	0.00257673	-8.60024	2.03233	down
402.995	0.00277843	0.00615031	290.077	8.18029	2.2111	up	Uridine 5-diphosphate	M-H
404.087	0.0200224	0.0400423	0.086144	-3.53711	1.39748	down	Ochratoxin A	M+H
405.106	0.00277843	0.00928263	704.999	9.46148	2.03233	up	Semilepidinoside B	M+K
405.298	0.00256668	0.00928263	572.673	9.16157	2.03233	up	Androstane-317-diol dipropionate;5alpha-Androstane-3alpha17beta-diol dipropionate	M+H
405.796	0.00226813	0.00928263	0.00195021	-9.00215	2.03233	down
405.984	0.00499812	0.0109282	3.94922	1.98157	1.96145	up
408.008	0.00277843	0.00928263	0.215983	-2.21101	2.03233	down
408.924	0.0193734	0.0389603	2.93557	1.55364	1.40938	up
410.142	0.00433691	0.0109282	0.0356502	-4.80995	1.96145	down	Flurazepam	M+Na
412.159	0.00256668	0.00615031	0.0013262	-9.55849	2.2111	down
412.426	0.00226813	0.00928263	0.00224491	-8.79913	2.03233	down
414.044	0.00272453	0.00615031	0.00700007	-7.15841	2.2111	down
415.039	0.00277843	0.00615031	0.193674	-2.3683	2.2111	down
415.1	0.00256668	0.00928263	0.00249493	-8.64678	2.03233	down	Garcimangosone D	M+Na
416.197	0.00226813	0.00928263	0.00175215	-9.15666	2.03233	down
416.247	0.00256668	0.00615031	0.00527381	-7.56694	2.2111	down
417.265	0.00277843	0.00615031	657.632	9.36114	2.2111	up	Cavipetin D	M-H
417.278	0.00277843	0.00615031	613.908	9.26188	2.2111	up	methyl 13-butylperoxy-911-octadecadienoate	M+Cl
417.966	0.00433691	0.00783569	6.48223	2.69649	2.10592	up
418.988	0.00272453	0.00615031	0.00621707	-7.32955	2.2111	down
419.087	0.00226813	0.00928263	0.0021149	-8.8852	2.03233	down	4-Hydroxy-36-dimethoxy-66-dimethylpyrano23:78flavone	M+K
419.255	0.00272453	0.00928263	599.149	9.22677	2.03233	up	1-hexadecyl-glycero-3-phosphate	M+Na
419.302	0.00277843	0.00615031	613.52	9.26097	2.2111	up
420.062	0.00341394	0.0109282	0.13809	-2.85632	1.96145	down	Hydroxycelecoxib	M+Na
421.271	0.00277843	0.00928263	2255.47	11.1392	2.03233	up	(5Z7E22E24E)-(1S3R)-27-nor-910-seco-5710(19)2224-cholestapentaene-1326-triol	M+Na
421.958	0.00256668	0.00928263	596.127	9.21948	2.03233	up
423.276	0.00272453	0.00615031	0.0120171	-6.37877	2.2111	down	(23R)-3alpha5beta7alpha23-Tetrahydroxycholan-24-oic Acid	M-H
424.342	0.00499812	0.0109282	10.6032	3.40643	1.96145	up	Linoelaidyl carnitine	M+H
425.142	0.00226813	0.00928263	0.00277892	-8.49126	2.03233	down	Benzyl beta-primeveroside	M+Na
425.265	0.00499812	0.0109282	14.899	3.89715	1.96145	up	()-12alpha25alpha-dihydoxy-16-scalaren-2425-olide	M+Na
425.345	0.00277843	0.00928263	9.51319	3.24993	2.03233	up
426.022	0.00499812	0.00783569	21.6628	4.43715	2.10592	up	ADP	M-H
426.069	0.00277843	0.00928263	0.000505443	-10.9502	2.03233	down	Ochratoxin A	M+Na
426.116	0.00277843	0.00928263	0.000179136	-12.4467	2.03233	down	Flurazepam	M+K
426.269	0.00277843	0.00928263	6.95991	2.79907	2.03233	up	Istamycin C	M+Na
427.087	0.00433691	0.0109282	8.30631	3.05421	1.96145	up	nopiclone N-oxide	M+Na
427.281	0.00277843	0.00928263	1562.94	10.61	2.03233	up	(5Z7E)-(1S3R)-21-nor-20-oxa-910-seco-5710(19)-cholestatriene-1325-triol	M+Na
429.297	0.00433691	0.0109282	18.5175	4.21082	1.96145	up	(7E)-(1R3R)-19-nor-22-oxa-910-seco-57-cholestadiene-1325-triol	M+Na
430.018	0.00366455	0.0076888	0.181054	-2.46551	2.11414	down
430.3	0.00272453	0.00928263	534.246	9.06136	2.03233	up
431.012	0.00433691	0.00783569	0.0831786	-3.58764	2.10592	down	Cefalotin	M+Cl
431.091	0.00433691	0.00783569	8.53883	3.09404	2.10592	up	68-Di-O-methylaverufin	M+Cl
432.125	0.00277843	0.00928263	0.000616766	-10.663	2.03233	down
432.21	0.00226813	0.00928263	0.00136893	-9.51273	2.03233	down
432.239	0.0158608	0.0323871	0.275333	-1.86075	1.48963	down	Undecylprodigiosin;2-((3-Methoxy-5-(1H-pyrrol-2-yl)-2H-pyrrol-2-ylidene)methyl)-5-undecyl-1H-pyrrole	M+K
436.988	0.00256668	0.00928263	0.00297982	-8.39056	2.03233	down
437.247	0.00499812	0.00783569	10.1368	3.34153	2.10592	up	()-12alpha25alpha-dihydoxy-16-scalaren-2425-olide	M+Cl
438.25	0.00277843	0.00615031	12.7816	3.676	2.2111	up	Istamycin C	M+Cl
439.244	0.00477182	0.00783569	21.6564	4.43672	2.10592	up	N-(4-benzenesulfonamide)-5Z8Z11Z14Z-eicosatetraenoyl amine	M-H2O-H
439.262	0.00277843	0.00615031	1248.3	10.2858	2.2111	up	Norverapamil	M-H
439.894	0.00226813	0.00615031	0.0135913	-6.20118	2.2111	down
440.248	0.00277843	0.00615031	499.949	8.96564	2.2111	up	(5S6R7E9E11Z)-6-(2R)-2-amino-2-carboxyethylsulfanyl-5-hydroxyicosa-7911-trienoic acid	M-H
441.226	0.00272453	0.00928263	1089.63	10.0896	2.03233	up	Naphthyl dipeptide	M+Na
441.24	0.00507487	0.0109282	7.10544	2.82892	1.96145	up	1-(9Z-octadecenoyl)-sn-glycero-23-cyclic phosphate	M+Na
441.261	0.00256668	0.00615031	166.423	7.37871	2.2111	up
441.278	0.00277843	0.00615031	4.70808	2.23514	2.2111	up	Bufencarb	M-H
441.452	0.00226813	0.00928263	0.00105046	-9.89477	2.03233	down
442.009	0.00715478	0.0109975	0.500742	-0.997861	1.95871	down	4-Mercaptobutyl glucosinolate	M+Cl
442.043	0.00507487	0.0109282	0.0855901	-3.54641	1.96145	down	Zopolrestat	M+Na
442.243	0.00499812	0.0109282	19.2633	4.26779	1.96145	up	Istamycin C	M+K
442.281	0.00277843	0.00615031	19.1628	4.26023	2.2111	up
443.062	0.00499812	0.0109282	8.06103	3.01096	1.96145	up	Propoxycarbazone-sodium	M+Na
443.186	0.0040601	0.0109282	2.10409	1.07319	1.96145	up	Aminophylline	M+Na
443.255	0.00277843	0.00928263	21.4973	4.42608	2.03233	up	1-octadecanoyl-sn-glycero-23-cyclic phosphate	M+Na
443.275	0.00277843	0.00615031	16.2559	4.02289	2.2111	up
443.302	0.00277843	0.00615031	571.589	9.15883	2.2111	up	2-Stearyl citrate	M-H
444.259	0.00272453	0.00928263	963.448	9.91206	2.03233	up	Cinnzeylanine	M+NH4
445.271	0.00366455	0.0109282	65.2939	6.02888	1.96145	up	3-(O-Geranylgeranyl)-sn-glycerol 1-phosphate	M+H
446.119	0.00360092	0.0109282	2.42493	1.27794	1.96145	up
446.274	0.00277843	0.00928263	5305.57	12.3733	2.03233	up	Nummularine F	M+NH4
447.116	0.00256668	0.00928263	0.185265	-2.43233	2.03233	down	Cephamycin C	M+H
447.209	0.00256668	0.00928263	0.00302603	-8.36836	2.03233	down
447.269	0.00256668	0.00928263	357.557	8.48203	2.03233	up
448.004	0.00426672	0.00783569	5.3694	2.42476	2.10592	up
448.098	0.00433691	0.0109282	0.0915413	-3.44943	1.96145	down	Se-Adenosylselenomethionine	M+H
449.345	0.00256668	0.00928263	0.000867083	-10.1715	2.03233	down	N-octadecanoyl-arginine	M+Na
452.373	0.00277843	0.00928263	565.176	9.14256	2.03233	up	(25R)-3alpha7alpha-dihydroxy-5beta-cholestan-26-oic acid	M+NH4
452.962	0.00226813	0.00928263	0.00241504	-8.69374	2.03233	down
454.389	0.00256668	0.00928263	0.00233302	-8.74358	2.03233	down	(25R)-5beta-cholestane-3alpha7alpha12alpha26-tetrol	M+NH4
457.043	0.00256668	0.00928263	0.00216803	-8.8494	2.03233	down
458.017	0.00256668	0.00928263	0.128185	-2.9637	2.03233	down	Zopolrestat	M+K
459.036	0.00277843	0.00928263	2454.92	11.2615	2.03233	up	Propoxycarbazone-sodium	M+K
459.297	0.00277843	0.00615031	182.828	7.51435	2.2111	up
462.298	0.00272453	0.00928263	417.356	8.70513	2.03233	up	N-(5Z8Z11Z14Z-eicosatetraenoyl)-dopamine	M+Na
463.978	0.00277843	0.00615031	14.2107	3.82891	2.2111	up
464.025	0.00272453	0.00928263	0.189774	-2.39765	2.03233	down
464.313	0.00226813	0.00928263	0.00288283	-8.4383	2.03233	down	Elaidic carnitine	M+K
467.302	0.0303479	0.0410923	0.140025	-2.83624	1.38624	down	Hovenine A	M-H2O-H
468.305	0.00256668	0.00615031	0.0110628	-6.49814	2.2111	down
468.336	0.00256668	0.00928263	0.00263429	-8.56837	2.03233	down
469.047	0.00277843	0.00615031	4.96483	2.31174	2.2111	up
469.271	0.00272453	0.00928263	548.488	9.09932	2.03233	up	(25R)-12-oxo-spirostan-3beta-ol	M+K
469.309	0.00277843	0.00615031	7.63134	2.93194	2.2111	up	(25R)-3alpha7alpha-dihydroxy-5beta-cholestan-26-oic acid	M+Cl
469.484	0.00256668	0.00928263	0.00190337	-9.03722	2.03233	down
471.096	0.0040601	0.0109282	0.664455	-0.589757	1.96145	down
471.287	0.00433691	0.0109282	3.41404	1.77148	1.96145	up	58-Epoxy-58-dihydro-3-hydroxy-8-apo-by-carotenal	M+Na
472.342	0.00277843	0.00928263	1899.1	10.8911	2.03233	up	Cervonyl carnitine	M+H
473.302	0.00277843	0.00928263	2766.22	11.4337	2.03233	up	1-(1Z-eicosenyl)-glycero-3-phosphate	M+Na
473.944	0.00226813	0.00928263	0.00175033	-9.15815	2.03233	down
474.358	0.00226813	0.00928263	294.313	8.20121	2.03233	up	(25R)-12alpha-hydroxy-24R26R-dimethyl-2627-cyclo-cholest-4-en-36-dione	M+NH4
485.095	0.00277843	0.00615031	0.0033966	-8.20169	2.2111	down
485.266	0.00277843	0.00928263	1581.98	10.6275	2.03233	up	1-(11Z14Z-eicosadienoyl)-glycero-3-phosphate	M+Na
487.213	0.00277843	0.00928263	13323.8	13.7017	2.03233	up	Linalool 36-oxide primeveroside	M+Na
488.216	0.00277843	0.00928263	1590.12	10.6349	2.03233	up	Codonocarpine	M+Na
489.224	0.00256668	0.00928263	598.049	9.22412	2.03233	up	Dolichyl b-D-glucosyl phosphate	M+Na
491.301	0.00433691	0.00783569	28.17	4.81609	2.10592	up
492.305	0.00277843	0.00615031	717.937	9.48771	2.2111	up
494.047	0.00272453	0.00615031	157.825	7.30218	2.2111	up
495.333	0.00277843	0.00615031	13.4005	3.74421	2.2111	up	1-Palmitoylglycerophosphocholine;1-Palmitoyl-sn-glycero-3-phosphocholine	M-H
496.339	0.00433691	0.0109282	0.098889	-3.33805	1.96145	down	Lyso PC_16:0	M+H
497.127	0.00507487	0.0109282	1.99132	0.993727	1.96145	up	trans-Caffeic acid apiosyl-(1-6)-glucosyl ester	M+Na
498.127	0.00226813	0.00928263	347.209	8.43966	2.03233	up	Doronine;48-Secosenecionan-81116-trione 1520-dihydro-12-(acetyloxy)-20-chloro-15-hydroxy-4-methyl-	M+K
503.084	0.00256668	0.00928263	374.668	8.54947	2.03233	up
504.18	0.00277843	0.00928263	3423.29	11.7412	2.03233	up	(S)-N-3-(34-Methylenedioxyphenyl)-2-(acetylthio)methyl-1-oxoprolylglycine benzyl ester	M+NH4
504.931	0.00277843	0.00615031	946.958	9.88716	2.2111	up
507.296	0.00277843	0.00615031	778.896	9.60529	2.2111	up
509.195	0.00256668	0.00928263	327.301	8.35447	2.03233	up	Glucosylgalactosyl hydroxylysine	M+Na
518.321	0.00226813	0.00928263	0.404872	-1.30446	2.03233	down	LysoPC(16:0)	M+Na
519.325	0.00272453	0.00928263	0.00109882	-9.82983	2.03233	down	Hodgkinsine	M+H
520.154	0.00277843	0.00928263	3862.48	11.9153	2.03233	up
522.355	0.00277843	0.00928263	0.000503123	-10.9568	2.03233	down	Lyso PC_18:1	M+H
524.278	0.0152716	0.0220841	0.536643	-0.897964	1.65592	down	Lyso PE‐22:6	M-H
524.37	0.00272453	0.00928263	0.00119033	-9.71442	2.03233	down	2-acetyl-1-alkyl-sn-glycero-3-phosphocholine	M+H
525.169	0.00256668	0.00928263	499.545	8.96447	2.03233	up	Glucosylgalactosyl hydroxylysine	M+K
525.376	0.02472	0.0479936	0.585046	-0.773377	1.31882	down
527.958	0.00277843	0.00615031	3992.41	11.963	2.2111	up
528.273	0.0249921	0.0351018	2.36885	1.24419	1.45467	up	Zygadenine	M+Cl
529.102	0.00256668	0.00928263	0.00251005	-8.63807	2.03233	down
529.956	0.00272453	0.00615031	229.842	7.8445	2.2111	up	CI Pigment Yellow 100	M+Cl
530.258	0.00226813	0.00928263	421.097	8.71801	2.03233	up	N2-Acetylgentamicin C1a	M+K
534.296	0.00507487	0.0109282	0.210284	-2.24959	1.96145	down	LysoPC(16:0)	M+K
535.158	0.00226813	0.00928263	0.00206888	-8.91694	2.03233	down	Cercosporin	M+H
535.299	0.00366455	0.0109282	0.133993	-2.89977	1.96145	down	1-octadecanoyl-sn-glycero-3-phospho-(1-sn-glycerol)	M+Na
535.473	0.00277843	0.00615031	242.772	7.92346	2.2111	up	POHSA	M-H
544.338	0.00433691	0.0109282	0.0764215	-3.70988	1.96145	down	Lyso PC_20:4	M+H
545.077	0.00226813	0.00928263	0.450594	-1.1501	2.03233	down
546.353	0.00272453	0.00928263	0.00130851	-9.57786	2.03233	down	2-acetyl-1-alkyl-sn-glycero-3-phosphocholine	M+Na
550.217	0.00305758	0.0100316	1.54937	0.631684	1.99863	up	Rolitetracycline	M+Na
551.132	0.00272453	0.00928263	0.00124662	-9.64776	2.03233	down	Mahuannin D;ent-Apigeniflavan-(2alpha-74alpha-8)-epiafzelechin	M+Na
552.269	0.00256668	0.00928263	0.279833	-1.83736	2.03233	down
553.369	0.0193734	0.0389603	0.278661	-1.84342	1.40938	down	Didodecyl thiobispropanoate	M+K
558.294	0.00226813	0.00928263	344.901	8.43004	2.03233	up	LysoPC(18:2(9Z,12Z))	M+K
559.474	0.00366455	0.0076888	12.4962	3.64342	2.11414	up	11R-octadecanoyloxyoctadeca-9Z12Z15Z-trienoic acid	M-H
560.311	0.00433691	0.0109282	0.0832259	-3.58682	1.96145	down	LysoPC(18:1(11Z))	M+K
561.49	0.00277843	0.00615031	1461.86	10.5136	2.2111	up	1-(9Z-hexadecenoyl)-2-heptadecanoyl-sn-glycerol	M-H2O-H
562.326	0.00477182	0.0109282	0.0989916	-3.33655	1.96145	down	Lyso PC_18:0	M+K
562.493	0.00272453	0.00615031	306.302	8.25881	2.2111	up
563.33	0.00256668	0.00928263	0.00104252	-9.90571	2.03233	down	1-eicosanoyl-glycero-3-phospho-(1-sn-glycerol)	M+Na
563.506	0.00477182	0.00783569	8.70266	3.12146	2.10592	up	OAHSA	M-H
564.249	0.00256668	0.00928263	0.00142346	-9.45638	2.03233	down	LysoPE(0:0/22:6(4Z,7Z,10Z,13Z,16Z,19Z))	M+K
565.049	0.00433691	0.00783569	6.28619	2.65218	2.10592	up	Uridine diphosphategalactose	M-H
565.914	0.00226813	0.00615031	270.801	8.08109	2.2111	up
572.482	0.00277843	0.00615031	12.5241	3.64663	2.2111	up	N-(eicosanoyl)-tetradecasphing-4-enine	M+Cl
574.144	0.0040601	0.0109282	4.72018	2.23884	1.96145	up	N-Acetyl-N6N6O-tridemethylpuromycin-5-phosphate	M+Na
582.295	0.00272453	0.00928263	0.00104381	-9.90393	2.03233	down	Lyso PC_20:4	M+K
583.474	0.00277843	0.00615031	776.101	9.6001	2.2111	up	1-(6Z9Z12Z-octadecatrienoyl)-2-(9Z-heptadecenoyl)-sn-glycerol	M-H2O-H
587.506	0.0193734	0.0277226	2.74398	1.45627	1.55717	up	11R-(eicosanoyloxy)octadeca-9Z12Z15Z-trienoic acid	M-H
596.473	0.00256668	0.00615031	0.0114548	-6.4479	2.2111	down
598.498	0.00272453	0.00615031	0.00428828	-7.86539	2.2111	down	N-(11Z-eicosenoyl)-hexadecasphing-4-enine	M+Cl
600.514	0.00277843	0.00615031	0.00033636	-11.5377	2.2111	down	N-(9Z-octadecenoyl)-sphinganine	M+Cl
601.517	0.00272453	0.00615031	0.000908191	-10.1047	2.2111	down	1-(14-methyl-pentadecanoyl)-2-(8-3-ladderane-octanyl)-sn-glycerol	M-H
602.512	0.00272453	0.00615031	0.00137101	-9.51054	2.2111	down
603.005	0.00433691	0.00783569	7.13344	2.8346	2.10592	up	Gallagic acid	M-H
604.506	0.00277843	0.00928263	0.000180545	-12.4354	2.03233	down	Cer(d18:0/18:1(11Z))	M+K
605.509	0.00277843	0.00928263	0.00196874	-8.98851	2.03233	down	1-dodecanoyl-2-heneicosanoyl-sn-glycerol	M+Na
606.075	0.00277843	0.00615031	43.7381	5.45082	2.2111	up	UDP-N-acetyl-alpha-D-galactosamine	M-H
606.295	0.00256668	0.00928263	0.00197104	-8.98682	2.03233	down	LysoPC(22:6(4Z,7Z,10Z,13Z,16Z,19Z))	M+K
607.078	0.00277843	0.00615031	1638.62	10.6783	2.2111	up
607.474	0.0129066	0.0189335	0.56099	-0.833953	1.72277	down	1-(9Z-heptadecenoyl)-2-(5Z8Z11Z14Z17Z-eicosapentaenoyl)-sn-glycerol	M-H2O-H
608.477	0.0129066	0.0189335	0.235248	-2.08775	1.72277	down
609.49	0.00433691	0.00783569	17.1566	4.10069	2.10592	up	1-(9Z-heptadecenoyl)-2-(5Z8Z11Z14Z-eicosatetraenoyl)-sn-glycerol	M-H2O-H
609.513	0.00277843	0.00615031	1370.84	10.4208	2.2111	up	Glycerol 1-dodecanoate 2-tetradecanoate 3-octanoate	M-H
610.494	0.00277843	0.00615031	249.538	7.96311	2.2111	up
610.516	0.00272453	0.00615031	147.485	7.20442	2.2111	up
611.506	0.00277843	0.00615031	1054.52	10.0424	2.2111	up	1-(6Z9Z12Z15Z-octadecatetraenoyl)-2-nonadecanoyl-sn-glycerol	M-H2O-H
611.528	0.00366455	0.0076888	7.3106	2.86999	2.11414	up
611.922	0.00277843	0.00615031	420.873	8.71724	2.2111	up
612.509	0.00272453	0.00615031	244.142	7.93158	2.2111	up
613.521	0.00277843	0.00615031	603.112	9.23628	2.2111	up	1-(6Z9Z12Z-octadecatrienoyl)-2-nonadecanoyl-sn-glycerol	M-H2O-H
614.37	0.00226813	0.00928263	306.22	8.25842	2.03233	up	Indinavir	M+H
615.495	0.00272453	0.00928263	885.444	9.79026	2.03233	up	1-(9Z-hexadecenoyl)-2-(9Z-octadecenoyl)-sn-glycerol	M+Na
617.974	0.00226813	0.00928263	314.368	8.29631	2.03233	up
620.308	0.00226813	0.00928263	313.262	8.29123	2.03233	up	Oxidized dinoflagellate luciferin	M+NH4
626.658	0.00226813	0.00928263	370.449	8.53313	2.03233	up
627.534	0.00272453	0.00615031	0.00135065	-9.53213	2.2111	down	1-(6Z9Z12Z-octadecatrienoyl)-2-eicosanoyl-sn-glycerol	M-H2O-H
628.058	0.00277843	0.00615031	4077.74	11.9936	2.2111	up
629.061	0.00277843	0.00615031	441.506	8.78629	2.2111	up
631.469	0.00277843	0.00928263	11421.9	13.4795	2.03233	up	1-(9Z-hexadecenoyl)-2-(9Z-octadecenoyl)-sn-glycerol	M+K
632.472	0.00277843	0.00928263	3696.94	11.8521	2.03233	up
633.512	0.0277684	0.0385265	4.87082	2.28417	1.41424	up
634.516	0.0178923	0.0257649	3.92933	1.97428	1.58897	up	12-ditetradecyl-sn-glycero-3-phospho-NN-dimethylethanolamine	M-H
635.499	0.00715478	0.0152943	6.29963	2.65527	1.81547	up	1-dodecanoyl-2-docosanoyl-sn-glycerol	M+K
635.505	0.00277843	0.00615031	541.726	9.08142	2.2111	up	1-(9Z-heptadecenoyl)-2-(7Z10Z13Z16Z19Z-docosapentaenoyl)-sn-glycerol	M-H2O-H
635.528	0.00277843	0.00615031	1181.09	10.2059	2.2111	up
636.503	0.00277843	0.00928263	452.351	8.8213	2.03233	up	1-(O-alpha-D-glucopyranosyl)-25-keto-(13R27R)-octacosanetriol	M+NH4
636.532	0.00256668	0.00615031	194.655	7.60477	2.2111	up	224455-Hexabromodiphenyl ether	M-H
637.543	0.00277843	0.00615031	7.92387	2.98621	2.2111	up	123-tridodecanoyl-sn-sn-glycerol	M-H
643.527	0.00256668	0.00928263	335.031	8.38815	2.03233	up	DG_36:2	M+Na
644.032	0.00277843	0.00615031	110.999	6.7944	2.2111	up
645.035	0.00277843	0.00615031	1432.94	10.4848	2.2111	up
646.033	0.00272453	0.00615031	331.406	8.37246	2.2111	up
646.992	0.00226813	0.00928263	339.307	8.40645	2.03233	up
654.57	0.00272453	0.00615031	0.00186265	-9.06843	2.2111	down
655.468	0.0124359	0.0258639	4.32396	2.11235	1.58731	up	1-(1Z-eicosenyl)-2-dodecanoyl-glycero-3-phosphate	M+Na
655.475	0.00366455	0.0076888	21.5143	4.42722	2.11414	up
655.571	0.00256668	0.00615031	0.0111185	-6.49089	2.2111	down
656.471	0.0172722	0.0351217	2.49126	1.31688	1.45442	up	Ginsenoside F1	M+NH4
656.478	0.00277843	0.00615031	673.464	9.39546	2.2111	up	12-ditetradecyl-sn-glycero-3-phospho-N-methylethanolamine	M+Cl
657.484	0.00277843	0.00928263	24.0132	4.58575	2.03233	up	1-eicosyl-2-dodecanoyl-glycero-3-phosphate	M+Na
657.488	0.00272453	0.00615031	343.162	8.42275	2.2111	up	PA‐P‐34:1/PA‐O‐34:2	M-H
657.512	0.00366455	0.0076888	21.932	4.45497	2.11414	up
658.487	0.00277843	0.00928263	1582.61	10.6281	2.03233	up
658.516	0.00277843	0.00615031	467.901	8.87006	2.2111	up	1-eicosyl-2-dodecanoyl-glycero-3-phosphoethanolamine	M-H2O-H
659.5	0.00499812	0.0109282	11.4476	3.51698	1.96145	up	DG_36:2	M+K
659.505	0.00277843	0.00615031	905.221	9.82213	2.2111	up	PA‐P‐34:0/PA‐O‐34:1	M-H
660.504	0.00366455	0.0109282	5.98971	2.58249	1.96145	up	223456-Hexabromobiphenyl	M+K
660.508	0.00272453	0.00615031	337.984	8.40081	2.2111	up
661.332	0.00226813	0.00928263	333.494	8.38152	2.03233	up	Pimelea factor P2;Daphnopsis factor R1	M+Na
661.667	0.00226813	0.00928263	467.556	8.86899	2.03233	up
662.546	0.0343759	0.045924	0.460853	-1.11762	1.33796	down	12-dihexadecyl-sn-glycero-3-phosphoethanolamine	M-H
663.493	0.00226813	0.00928263	357.114	8.48024	2.03233	up	1-(6Z9Z12Z-octadecatrienoyl)-2-(8Z11Z14Z-eicosatrienoyl)-sn-glycerol	M+Na
673.485	0.00256668	0.00615031	0.00443471	-7.81695	2.2111	down
679.468	0.00499812	0.0109282	5.474	2.4526	1.96145	up	1-(1Z-hexadecenyl)-2-(9Z12Z-octadecadienoyl)-glycero-3-phosphate	M+Na
680.471	0.00499812	0.0109282	9.08134	3.18291	1.96145	up	Goyaglycoside c	M+NH4
683.528	0.00277843	0.00615031	16.0447	4.00403	2.2111	up	(22R)-2beta142225-tetrahydroxy-6-oxo-5beta-cholest-7-en-3beta-yl hexadecanoate	M-H2O-H
684.532	0.00277843	0.00615031	886.98	9.79276	2.2111	up	1-(1Z-eicosenyl)-2-tetradecanoyl-glycero-3-phosphoethanolamine	M-H2O-H
685.502	0.00226813	0.00928263	0.00256684	-8.60579	2.03233	down
685.511	0.00226813	0.00928263	1053.27	10.0407	2.03233	up	1-eicosyl-2-tetradecanoyl-glycero-3-phosphate	M+Na
685.517	0.00226813	0.00928263	527.444	9.04287	2.03233	up	1-eicosyl-2-tetradecanoyl-glycero-3-phosphate	M+Na
685.544	0.00277843	0.00615031	23.3838	4.54744	2.2111	up
686.346	0.00305758	0.0100316	9.74028	3.28396	1.99863	up	Kad 1229;Mitiglinide calcium	M+NH4
686.548	0.00277843	0.00615031	492.11	8.94284	2.2111	up	1-eicosyl-2-tetradecanoyl-glycero-3-phosphoethanolamine	M-H2O-H
686.849	0.00226813	0.00928263	417.518	8.70569	2.03233	up
687.56	0.00277843	0.00615031	3.74303	1.90421	2.2111	up
688.198	0.0040601	0.0109282	0.115842	-3.10977	1.96145	down
690.005	0.00272453	0.00928263	643.04	9.32876	2.03233	up
698.253	0.00305758	0.0100316	2.09101	1.0642	1.99863	up
700.532	0.00433691	0.00783569	0.0929207	-3.42786	2.10592	down	1-(1Z-eicosenyl)-2-(9Z-tetradecenoyl)-glycero-3-phosphoethanolamine	M-H
701.514	0.00256668	0.00615031	0.00759684	-7.04039	2.2111	down	PA‐36:1	M-H
701.991	0.00277843	0.00615031	440.17	8.78192	2.2111	up
702.541	0.00256668	0.00928263	0.00228778	-8.77184	2.03233	down	PE(P-18:1(11Z)/16:0)	M+H
703.468	0.00277843	0.00928263	3138.57	11.6159	2.03233	up	1-(1Z-hexadecenyl)-2-(5Z8Z11Z14Z-eicosatetraenoyl)-glycero-3-phosphate	M+Na
703.573	0.00277843	0.00928263	8.17369	3.03099	2.03233	up	SM_d18:1/16:0	M+H
704.471	0.00272453	0.00928263	449.177	8.81114	2.03233	up	13-di-(5Z8Z11Z14Z17Z-eicosapentaenoyl)-2-hydroxy-glycerol (d5)	M+K
704.576	0.00277843	0.00928263	11.5594	3.531	2.03233	up
705.484	0.00277843	0.00928263	4647.95	12.1824	2.03233	up	1-(1Z-hexadecenyl)-2-(8Z11Z14Z-eicosatrienoyl)-glycero-3-phosphate	M+Na
705.513	0.0129066	0.0189335	3.08538	1.62545	1.72277	up
705.581	0.00272453	0.00928263	412.878	8.68957	2.03233	up	1-heptadecanoyl-2-docosanoyl-sn-glycerol	M+K
705.98	0.00277843	0.00928263	1126.33	10.1374	2.03233	up
706.487	0.00272453	0.00928263	987.36	9.94743	2.03233	up
706.516	0.00366455	0.0076888	3.9928	1.9974	2.11414	up	1-(1Z-hexadecenyl)-2-(8Z11Z14Z-eicosatrienoyl)-glycero-3-phosphoethanolamine	M-H2O-H
706.536	0.0040601	0.0109282	2.38436	1.2536	1.96145	up	PC(15:0/15:0)	M+H
707.499	0.00433691	0.0109282	22.6109	4.49895	1.96145	up	1-(1Z-hexadecenyl)-2-(11Z14Z-eicosadienoyl)-glycero-3-phosphate	M+Na
708.862	0.00305758	0.0100316	4.99864	2.32154	1.99863	up
709.514	0.00277843	0.00928263	2864.87	11.4843	2.03233	up	1-(1Z-eicosenyl)-2-(9Z-hexadecenoyl)-glycero-3-phosphate	M+Na
709.544	0.00277843	0.00615031	716.805	9.48544	2.2111	up
710.518	0.00226813	0.00928263	326.875	8.35259	2.03233	up
710.546	0.00256668	0.00615031	1.94365	0.958766	2.2111	up	PE‐P‐36:1	M-H2O-H
711.53	0.00277843	0.00928263	2728.83	11.4141	2.03233	up	1-(1Z-eicosenyl)-2-hexadecanoyl-glycero-3-phosphate	M+Na
713.574	0.00256668	0.00615031	152	7.24793	2.2111	up	12-didodecanoyl-3-(6Z9Z12Z15Z-octadecatetraenoyl)-sn-glycerol	M-H
717.965	0.00277843	0.00615031	434.102	8.76189	2.2111	up	CI Food Black 2	M-H2O-H
720.183	0.00256668	0.00928263	512.725	9.00204	2.03233	up
723.497	0.00256668	0.00615031	0.0106102	-6.5584	2.2111	down	1-(11Z-eicosenoyl)-2-(6Z9Z12Z-octadecatrienoyl)-glycero-3-phosphate	M-H
723.519	0.00779583	0.0119026	2.49053	1.31645	1.92436	up	N-(docosanoyl)-tetradecasphing-4-enine-1-phosphoethanolamine	M+Cl
724.524	0.00477182	0.0109282	0.10327	-3.2755	1.96145	down	PE(20:4(8Z,11Z,14Z,17Z)/P-16:0)	M+H
725.528	0.00272453	0.00928263	0.00133373	-9.55032	2.03233	down	2-(2E6E10E14E18E22E26E)-37111519232731-octamethyldotriaconta-26101418222630-octaen-1-ylnaphthalene-14-dione	M+Na
725.555	0.00277843	0.00928263	12.8704	3.68599	2.03233	up	SM(d18:1/16:0)	M+Na
726.547	0.00277843	0.00615031	0.000685343	-10.5109	2.2111	down	PA‐P‐36:2/PA‐O‐36:3	M-H
726.558	0.00277843	0.00928263	7.2838	2.86469	2.03233	up
727.55	0.00272453	0.00615031	0.00233389	-8.74305	2.2111	down
728.557	0.00277843	0.00928263	0.00025353	-11.9456	2.03233	down	PE(P-18:1(9Z)/18:1(9Z))	M+H
728.562	0.00277843	0.00615031	0.00132388	-9.56101	2.2111	down	PE‐P‐36:1	M-H
729.512	0.00277843	0.00615031	1573.45	10.6197	2.2111	up
729.56	0.00226813	0.00928263	0.00268135	-8.54283	2.03233	down
729.591	0.00226813	0.00928263	0.00384334	-8.02342	2.03233	down	SM(d18:1/18:1(9Z))	M+H
730.515	0.00277843	0.00615031	565.119	9.14241	2.2111	up	1-(6-3-ladderane-hexanyl)-2-(8-3-ladderane-octanyl)-sn-glycerophosphoethanolamine	M-H
730.572	0.00226813	0.00928263	0.000843266	-10.2117	2.03233	down	1-(1Z-eicosenyl)-2-(9Z12Z-octadecadienoyl)-glycero-3-phosphate	M+NH4
731.5	0.00256668	0.00928263	607.923	9.24774	2.03233	up	1-(1Z-eicosenyl)-2-(6Z9Z12Z15Z-octadecatetraenoyl)-glycero-3-phosphate	M+Na
731.525	0.00277843	0.00615031	239.401	7.90328	2.2111	up	1-(1Z-eicosenyl)-2-(9Z-tetradecenoyl)-glycero-3-phospho-(1-sn-glycerol)	M-H
731.605	0.00277843	0.00928263	0.000108167	-13.1745	2.03233	down	SM(d18:0/18:1(9Z))	M+H
732.552	0.0130652	0.0268287	0.392945	-1.3476	1.5714	down	PC(18:1(11Z)/14:0)	M+H
732.608	0.00277843	0.00928263	0.000306192	-11.6733	2.03233	down
733.543	0.00277843	0.00615031	1455.13	10.5069	2.2111	up
733.556	0.00433691	0.0109282	0.127946	-2.96639	1.96145	down	3-Hexadecanoyloleanolic acid	M+K
734.547	0.00277843	0.00615031	467.623	8.8692	2.2111	up	1-(1Z-eicosenyl)-2-(6Z9Z12Z-octadecatrienoyl)-glycero-3-phosphoethanolamine	M-H2O-H
734.568	0.00507487	0.0109282	0.243043	-2.04072	1.96145	down	PC(16:0/16:0)	M+H
735.532	0.00226813	0.00928263	516.665	9.01309	2.03233	up	1-(1Z-eicosenyl)-2-(9Z12Z-octadecadienoyl)-glycero-3-phosphate	M+Na
735.571	0.00507487	0.0109282	0.190755	-2.3902	1.96145	down	Tocoretinate;Tretinoin tocoferil	M+Na
736.574	0.00499812	0.0109282	0.0500929	-4.31925	1.96145	down
737.497	0.00256668	0.00615031	0.0108869	-6.52127	2.2111	down	Mycolactone D	M-H2O-H
738.509	0.00360092	0.0076888	0.0695953	-3.84487	2.11414	down	1-(5Z8Z11Z14Z-eicosatetraenoyl)-2-hexadecanoyl-glycero-3-phosphoethanolamine	M-H
739.513	0.00256668	0.00615031	0.00319172	-8.29145	2.2111	down
739.56	0.00226813	0.00928263	398.129	8.63709	2.03233	up	1-(1Z-eicosenyl)-2-octadecanoyl-glycero-3-phosphate	M+Na
740.497	0.00277843	0.00928263	0.000277352	-11.816	2.03233	down	PE(P-18:1(11Z)/16:0)	M+K
741.5	0.00256668	0.00928263	0.145185	-2.78403	2.03233	down	1-(1Z-hexadecenyl)-2-(9Z-heptadecenoyl)-glycero-3-phospho-(1-sn-glycerol)	M+Na
741.529	0.00366455	0.0109282	71.5464	6.16081	1.96145	up	SM(d18:1/16:0)	M+K
742.533	0.00433691	0.0109282	23.9187	4.58006	1.96145	up	PC(16:0/15:0)	M+Na
743.532	0.00277843	0.00928263	2.15191	1.10562	2.03233	up	1-eicosyl-2-heptadecanoyl-glycero-3-phosphate	M+K
744.492	0.0130652	0.0268287	2.12536	1.08771	1.5714	up	Pilocereine	M+H
746.503	0.00226813	0.00928263	321.86	8.33029	2.03233	up
746.507	0.00272453	0.00928263	0.000547006	-10.8362	2.03233	down	PE(20:4(8Z,11Z,14Z,17Z)/P-16:0)	M+Na
746.604	0.00499812	0.0109282	0.176468	-2.50252	1.96145	down	PC(18:0/P-16:0)	M+H
747.608	0.00272453	0.00928263	0.000716187	-10.4474	2.03233	down
748.225	0.00226813	0.00928263	0.00252732	-8.62817	2.03233	down
748.525	0.00366455	0.0109282	0.116806	-3.09781	1.96145	down	PE(22:6(4Z,7Z,10Z,13Z,16Z,19Z)/P-16:0)	M+H
749.499	0.00256668	0.00615031	0.00502729	-7.636	2.2111	down	126-Hexacosanediol diferulate	M-H
749.528	0.00615061	0.0132057	0.119097	-3.06979	1.87924	down
749.535	0.030639	0.0410923	0.251039	-1.99401	1.38624	down	1-docosanoyl-2-dodecanoyl-glycero-3-phospho-(1-sn-glycerol)	M-H
750	0.00256668	0.00615031	0.0070487	-7.14843	2.2111	down
750.539	0.00277843	0.00928263	0.0728157	-3.77961	2.03233	down	PE(P-18:1(9Z)/18:1(9Z))	M+Na
750.58	0.00226813	0.00928263	0.0029923	-8.38453	2.03233	down	N-(15Z-tetracosenoyl)-sphing-4-enine-1-phosphate	M+Na
751.009	0.00226813	0.00615031	0.0125077	-6.32104	2.2111	down
751.467	0.00256668	0.00928263	618.28	9.27212	2.03233	up	1-(11Z-eicosenoyl)-2-(9Z12Z-heptadecadienoyl)-glycero-3-phosphate	M+K
751.542	0.00272453	0.00928263	0.000285852	-11.7724	2.03233	down
752.555	0.00812704	0.0172213	0.14048	-2.83157	1.76393	down	1-(1Z-eicosenyl)-2-(9Z-hexadecenoyl)-glycero-3-phosphoethanolamine	M+Na
753.556	0.00277843	0.00928263	0.172228	-2.5376	2.03233	down
753.586	0.00277843	0.00928263	0.000286439	-11.7695	2.03233	down	SM(d18:0/18:1(9Z))	M+Na
754.534	0.00507487	0.0109282	0.54711	-0.870098	1.96145	down	PC(18:1(11Z)/14:0)	M+Na
754.58	0.00226813	0.00615031	0.00701308	-7.15574	2.2111	down
754.589	0.00256668	0.00928263	0.00145187	-9.42787	2.03233	down
755.498	0.00272453	0.00928263	505.429	8.98137	2.03233	up	1-(1Z-octadecenyl)-2-(4Z7Z10Z13Z16Z19Z-docosahexaenoyl)-glycero-3-phosphate	M+Na
755.538	0.00499812	0.0109282	0.261966	-1.93255	1.96145	down	1-(1Z-eicosenyl)-2-octadecanoyl-glycero-3-phosphate	M+K
756.549	0.00507487	0.0109282	0.295851	-1.75706	1.96145	down	PC(16:0/16:0)	M+Na
756.584	0.00226813	0.00928263	0.00234495	-8.73623	2.03233	down	1-eicosyl-2-hexadecanoyl-glycero-3-phosphoethanolamine	M+Na
757.553	0.00507487	0.0109282	0.249229	-2.00446	1.96145	down	1-eicosyl-2-octadecanoyl-glycero-3-phosphate	M+K
758.507	0.00366455	0.0109282	0.527984	-0.921434	1.96145	down	PC(16:0/15:0)	M+K
758.567	0.00507487	0.0109282	1.79705	0.845631	1.96145	up	PC(20:2(11Z,14Z)/14:0)	M+H
759.57	0.00507487	0.0109282	2.57626	1.36528	1.96145	up
760.518	0.00360092	0.0076888	0.120567	-3.0521	2.11414	down
760.583	0.00507487	0.0109282	0.248076	-2.01114	1.96145	down	PC(20:1(11Z)/14:0)	M+H
761.521	0.00256668	0.00615031	0.0100128	-6.64202	2.2111	down
761.586	0.00507487	0.0109282	0.241406	-2.05047	1.96145	down
762.511	0.00272453	0.00615031	0.0510794	-4.29112	2.2111	down	PE‐38:6	M-H
762.592	0.00507487	0.0109282	0.302171	-1.72656	1.96145	down
763.484	0.0046977	0.0109282	0.275493	-1.85991	1.96145	down
763.515	0.00360092	0.0076888	0.0666458	-3.90734	2.11414	down	N-(2-hydroxy-13Z-docosenoyl)-4E6E-hexadecasphingadienine-1-phosphoethanolamine	M+Cl
763.598	0.0202406	0.0400423	0.289823	-1.78675	1.39748	down	PC(18:1(11Z)/15:0)	M+NH4
764.521	0.00272453	0.00928263	0.144979	-2.78609	2.03233	down	PE(16:0/22:6(4Z,7Z,10Z,13Z,16Z,19Z))	M+H
764.525	0.00492204	0.00783569	0.0740687	-3.75499	2.10592	down	1-(11Z-eicosenoyl)-2-(6Z9Z12Z15Z-octadecatetraenoyl)-glycero-3-phosphoethanolamine	M-H
764.603	0.00256668	0.00928263	0.00269139	-8.53743	2.03233	down	N-(docosanoyl)-1-beta-glucosyl-pentadecasphing-4-enine	M+Na
765.525	0.00272453	0.00928263	0.00174347	-9.16383	2.03233	down	Ubiquinone-8;Coenzyme Q8	M+K
765.532	0.00272453	0.00615031	0.00317537	-8.29886	2.2111	down	N-(2-hydroxy-13Z-docosenoyl)-hexadecasphing-4-enine-1-phosphoethanolamine	M+Cl
766.512	0.00277843	0.00928263	9.23516e-05	-13.4025	2.03233	down	PE(P-18:1(9Z)/18:1(9Z))	M+K
766.534	0.00226813	0.00928263	403.585	8.65673	2.03233	up	PC(15:0/18:2(9Z,12Z))	M+Na
766.56	0.00272453	0.00928263	0.000931244	-10.0686	2.03233	down	12-hexadecanoyl-sn-glycero-3-O-carboxy-(hydroxymethyl)-choline	M+K
766.571	0.00426672	0.0109282	3.31912	1.7308	1.96145	up	2-O-(5,8,11,14,17-Eicosapentaenoyl)-1-O-hexadecylglycero-3-phosphocholine	M+H
767.515	0.00277843	0.00928263	0.000196068	-12.3164	2.03233	down
767.544	0.00272453	0.00928263	0.00159911	-9.28851	2.03233	down	SM(d18:1/18:1(9Z))	M+K
768.491	0.00272453	0.00928263	1216.38	10.2484	2.03233	up	1-(6-3-ladderane-hexanoyl)-2-(8-3-ladderane-octanyl)-sn-glycerophosphoethanolamine	M+Na
768.524	0.00272453	0.00928263	0.000222626	-12.1331	2.03233	down	Salinomycin	M+NH4
768.55	0.00272453	0.00615031	0.185133	-2.43336	2.2111	down
768.552	0.00507487	0.0109282	0.235101	-2.08864	1.96145	down	PC(20:4(8Z,11Z,14Z,17Z)/15:0)	M+H
769.506	0.00272453	0.00615031	0.137692	-2.86048	2.2111	down
769.528	0.00277843	0.00928263	0.000495561	-10.9786	2.03233	down	N-(2-hydroxy-13Z-docosenoyl)-hexadecasphing-4-enine-1-phosphoethanolamine	M+K
769.559	0.00499812	0.0109282	0.0430765	-4.53696	1.96145	down	SM(d18:0/18:1(9Z))	M+K
770.507	0.00507487	0.0109282	0.447149	-1.16117	1.96145	down	PE(22:6(4Z,7Z,10Z,13Z,16Z,19Z)/P-16:0)	M+Na
770.511	0.00272453	0.00615031	0.0054398	-7.52223	2.2111	down	1-(8-5-ladderane-octanoyl)-2-(8-3-ladderane-octanyl)-sn-glycerophosphoethanolamine	M-H
770.562	0.00433691	0.0109282	0.0502121	-4.31582	1.96145	down
771.51	0.00507487	0.0109282	0.436266	-1.19672	1.96145	down
771.565	0.00272453	0.00928263	0.00044955	-11.1192	2.03233	down	1-eicosyl-2-nonadecanoyl-glycero-3-phosphate	M+K
772.523	0.00507487	0.0109282	0.28008	-1.83609	1.96145	down	PE(20:4(8Z,11Z,14Z,17Z)/P-18:1(11Z))	M+Na
772.532	0.030639	0.0410923	0.245081	-2.02867	1.38624	down	1-(1Z9Z-octadecadienyl)-2-(4Z7Z10Z13Z16Z19Z-docosahexaenoyl)-sn-glycero-3-phosphoethanolamine	M-H
772.616	0.00226813	0.00928263	0.00225415	-8.7932	2.03233	down
773.527	0.00507487	0.0109282	0.260202	-1.94229	1.96145	down	1-docosanoyl-2-dodecanoyl-glycero-3-phospho-(1-sn-glycerol)	M+Na
774.528	0.00507487	0.0109282	0.252823	-1.9838	1.96145	down	1-(5Z8Z11Z14Z-eicosatetraenoyl)-2-pentadecanoyl-glycero-3-phospho-(1-sn-glycerol)	M+NH4
774.598	0.0113693	0.023747	0.503161	-0.990907	1.62439	down	PC(20:1(11Z)/15:0)	M+H
775.402	0.00226813	0.00928263	353.619	8.46605	2.03233	up	Nonactin	M+K
775.546	0.00226813	0.00928263	0.00345237	-8.1782	2.03233	down
775.551	0.00499812	0.00783569	0.36477	-1.45494	2.10592	down	1-(11Z-docosenoyl)-2-tetradecanoyl-glycero-3-phospho-(1-sn-glycerol)	M-H
776.556	0.00477182	0.0109282	0.0473948	-4.39913	1.96145	down	PE(22:6(4Z,7Z,10Z,13Z,16Z,19Z)/P-18:0)	M+H
777.56	0.00366455	0.0109282	0.124397	-3.00697	1.96145	down
777.565	0.0277684	0.0385265	0.152847	-2.70984	1.41424	down	1-docosanoyl-2-tetradecanoyl-glycero-3-phospho-(1-sn-glycerol)	M-H
778.476	0.00277843	0.00928263	0.000444481	-11.1356	2.03233	down	PC(18:4(6Z,9Z,12Z,15Z)/15:0)	M+K
778.533	0.00256668	0.00928263	487.714	8.92989	2.03233	up	PC(20:3(8Z,11Z,14Z)/14:0)	M+Na
778.57	0.00366455	0.0109282	0.0811701	-3.62291	1.96145	down	PE(P-18:1(9Z)/20:1(11Z))	M+Na
779.479	0.00277843	0.00928263	0.00196536	-8.99099	2.03233	down
779.573	0.00256668	0.00928263	0.0013946	-9.48594	2.03233	down
780.55	0.00507487	0.0109282	2.24475	1.16655	1.96145	up	PC(20:2(11Z,14Z)/14:0)	M+Na
780.584	0.00272453	0.00928263	0.272213	-1.87719	2.03233	down	1-(1Z-eicosenyl)-2-(9Z-octadecenoyl)-glycero-3-phosphoethanolamine	M+Na
780.591	0.00256668	0.00615031	0.0142835	-6.12951	2.2111	down	1-(1Z-eicosenyl)-2-(8Z11Z14Z-eicosatrienoyl)-glycero-3-phosphoethanolamine	M-H
782.508	0.00715478	0.0152943	5.84016	2.54601	1.81547	up	PC(15:0/18:2(9Z,12Z))	M+K
782.566	0.00507487	0.0109282	0.275064	-1.86216	1.96145	down	PC(18:3(6Z,9Z,12Z)/18:1(11Z))	M+H
783.513	0.00226813	0.00928263	0.421041	-1.24797	2.03233	down	1-(11Z-eicosenoyl)-2-(9Z-pentadecenoyl)-glycero-3-phospho-(1-sn-glycerol)	M+Na
783.569	0.00507487	0.0109282	0.263486	-1.9242	1.96145	down	1-(1Z-eicosenyl)-2-eicosanoyl-glycero-3-phosphate	M+K
784.522	0.00507487	0.0109282	0.533629	-0.906091	1.96145	down	PC(18:1(11Z)/15:0)	M+K
784.573	0.00256668	0.00928263	2.65655e-05	-15.2001	2.03233	down
784.577	0.00341394	0.0109282	0.128601	-2.95903	1.96145	down
784.583	0.00277843	0.00928263	19539.8	14.2541	2.03233	up	PC(18:3(6Z,9Z,12Z)/18:0)	M+H
785.527	0.00433691	0.0109282	0.163895	-2.60916	1.96145	down	1-(11Z-docosenoyl)-2-tridecanoyl-glycero-3-phospho-(1-sn-glycerol)	M+Na
785.563	0.00226813	0.00928263	0.000693114	-10.4946	2.03233	down	1-(1Z-eicosenyl)-2-hexadecanoyl-glycero-3-phospho-(1-sn-glycerol)	M+Na
785.575	0.00272453	0.00928263	0.000307164	-11.6687	2.03233	down
786.48	0.00507487	0.0109282	0.274488	-1.86519	1.96145	down	PE(22:6(4Z,7Z,10Z,13Z,16Z,19Z)/P-16:0)	M+K
786.533	0.00492204	0.00783569	0.291803	-1.77693	2.10592	down	PS‐36:2	M-H
787.484	0.00507487	0.0109282	0.0771674	-3.69586	1.96145	down
787.536	0.0202406	0.0285455	0.177877	-2.49105	1.54446	down
788.495	0.00433691	0.0109282	0.0593791	-4.0739	1.96145	down
788.549	0.00507487	0.00783569	0.22802	-2.13276	2.10592	down
788.614	0.00507487	0.0109282	0.207275	-2.27038	1.96145	down	PC(18:1(9Z)/18:0)	M+H
789.499	0.00433691	0.0109282	0.0956829	-3.3856	1.96145	down
789.552	0.00477182	0.00783569	0.12076	-3.04978	2.10592	down
789.618	0.00507487	0.0109282	0.173034	-2.53087	1.96145	down
790.537	0.00277843	0.00928263	0.115145	-3.11848	2.03233	down	PC(20:4(8Z,11Z,14Z,17Z)/15:0)	M+Na
790.543	0.00499812	0.00783569	0.183037	-2.44979	2.10592	down	1-(11Z-eicosenoyl)-2-(5Z8Z11Z14Z17Z-eicosapentaenoyl)-glycero-3-phosphoethanolamine	M-H
790.62	0.00277843	0.00928263	0.0621921	-4.00712	2.03233	down	N-(heneicosanoyl)-1-beta-galactosyl-4E14Z-sphingadienine	M+Na
791.538	0.00272453	0.00928263	0.00133493	-9.54902	2.03233	down
792.521	0.00226813	0.00928263	0.00311633	-8.32594	2.03233	down	1-(6-5-ladderane-hexanoyl)-2-(8-3-ladderane-octanyl)-sn-glycero-3-phospho-(1-sn-glycerol)	M+NH4
792.551	0.00272453	0.00615031	0.000856727	-10.1889	2.2111	down
792.552	0.00499812	0.0109282	0.0446854	-4.48405	1.96145	down	PC(22:6(4Z,7Z,10Z,13Z,16Z,19Z)/15:0)	M+H
792.558	0.00277843	0.00615031	344.755	8.42943	2.2111	up	1-(11Z-docosenoyl)-2-(6Z9Z12Z15Z-octadecatetraenoyl)-glycero-3-phosphoethanolamine	M-H
793.555	0.00366455	0.0109282	0.0833421	-3.58481	1.96145	down
794.507	0.00366455	0.0109282	8.22344	3.03974	1.96145	up	1-(8-5-ladderane-octanoyl)-2-(8-3-ladderane-octanyl)-sn-glycerophosphoethanolamine	M+Na
794.544	0.00272453	0.00928263	0.13487	-2.89036	2.03233	down	1-(6-5-ladderane-hexanyl)-2-(8-3-ladderane-octanyl)-sn-glycerophosphocholine	M+Na
795.51	0.00256668	0.00928263	685.588	9.4212	2.03233	up
795.542	0.00272453	0.00928263	0.000674967	-10.5329	2.03233	down	N-(2-hydroxy-15Z-tetracosenoyl)-4E6E-hexadecasphingadienine-1-phosphoethanolamine	M+K
796.523	0.00507487	0.0109282	2.34037	1.22674	1.96145	up	PE(22:6(4Z,7Z,10Z,13Z,16Z,19Z)/P-18:1(11Z))	M+Na
796.557	0.00226813	0.00928263	0.00106328	-9.87726	2.03233	down
797.527	0.00507487	0.0109282	2.42735	1.27938	1.96145	up	1-(11Z-docosenoyl)-2-(9Z-tetradecenoyl)-glycero-3-phospho-(1-sn-glycerol)	M+Na
797.537	0.00272453	0.00615031	0.000703072	-10.474	2.2111	down	PG‐8:4	M-H
798.539	0.00507487	0.0109282	0.300629	-1.73394	1.96145	down	PE(22:6(4Z,7Z,10Z,13Z,16Z,19Z)/P-18:0)	M+Na
798.54	0.00272453	0.00615031	0.00235449	-8.73037	2.2111	down	1-eicosyl-2-pentadecanoyl-glycero-3-phosphoserine	M+Cl
798.573	0.00277843	0.00928263	0.00151106	-9.37022	2.03233	down	PE(20:0dm18:0)	M+K
799.542	0.00507487	0.0109282	0.291411	-1.77887	1.96145	down	1-(11Z-docosenoyl)-2-tetradecanoyl-glycero-3-phospho-(1-sn-glycerol)	M+Na
800.547	0.00507487	0.0109282	0.337751	-1.56597	1.96145	down	1-(5Z8Z11Z14Z-eicosatetraenoyl)-2-(9Z-heptadecenoyl)-glycero-3-phospho-(1-sn-glycerol)	M+NH4
801.548	0.00477182	0.0109282	0.31968	-1.6453	1.96145	down	12-di-(9Z12Z-octadecadienoyl)-3-O-beta-D-galactosyl-sn-glycerol	M+Na
801.559	0.00226813	0.00928263	1264.27	10.3041	2.03233	up	1-docosanoyl-2-tetradecanoyl-glycero-3-phospho-(1-sn-glycerol)	M+Na
802.476	0.00277843	0.00928263	0.0369614	-4.75784	2.03233	down	PE(16:0/22:6(4Z,7Z,10Z,13Z,16Z,19Z))	M+K
802.544	0.00277843	0.00928263	0.00147448	-9.40558	2.03233	down
803.48	0.00277843	0.00928263	0.045271	-4.46527	2.03233	down	1-(4Z7Z10Z13Z16Z19Z-docosahexaenoyl)-2-pentadecanoyl-glycero-3-phospho-(1-sn-glycerol)	M+Na
804.489	0.00277843	0.00928263	0.177556	-2.49366	2.03233	down
804.495	0.00226813	0.00928263	0.00158888	-9.29777	2.03233	down	PC(15:0/20:5(5Z,8Z,11Z,14Z,17Z))	M+K
804.55	0.00507487	0.0109282	0.21036	-2.24907	1.96145	down	PC(20:4(8Z,11Z,14Z,17Z)/18:3(9Z,12Z,15Z))	M+H
805.495	0.00272453	0.00928263	0.000996197	-9.97128	2.03233	down	1-(5Z8Z11Z14Z-eicosatetraenoyl)-2-(9Z-heptadecenoyl)-glycero-3-phospho-(1-sn-glycerol)	M+Na
805.553	0.00507487	0.0109282	0.14065	-2.82982	1.96145	down	1-eicosyl-2-(7Z10Z13Z16Z-docosatetraenoyl)-glycero-3-phosphate	M+K
806.509	0.00499812	0.0109282	0.11259	-3.15085	1.96145	down	PC(20:4(8Z,11Z,14Z,17Z)/15:0)	M+K
806.549	0.00277843	0.00615031	0.000377687	-11.3705	2.2111	down	N-octadecanoyl-1-beta-(3-sulfo)-glucosyl-sphing-4-enine	M-H
806.567	0.0202406	0.0400423	0.330186	-1.59865	1.39748	down	PC(22:5(7Z,10Z,13Z,16Z,19Z)/16:1(9Z))	M+H
807.512	0.00499812	0.0109282	0.0593729	-4.07405	1.96145	down	1-(11Z14Z-eicosadienoyl)-2-(9Z12Z-heptadecadienoyl)-glycero-3-phospho-(1-sn-glycerol)	M+Na
807.552	0.00272453	0.00615031	0.00093243	-10.0667	2.2111	down	1-(1Z-eicosenyl)-2-(5Z8Z11Z14Z17Z-eicosapentaenoyl)-glycero-3-phospho-(1-sn-glycerol)	M-H
807.57	0.0202406	0.0400423	0.27493	-1.86287	1.39748	down	1-(1Z-eicosenyl)-2-(13Z16Z-docosadienoyl)-glycero-3-phosphate	M+K
808.512	0.00277843	0.00928263	0.000285384	-11.7748	2.03233	down	PS(20:5(5Z,8Z,11Z,14Z,17Z)/18:1(9Z))	M+H
808.555	0.00256668	0.00615031	0.00850388	-6.87766	2.2111	down
810.532	0.00499812	0.00783569	0.23265	-2.10377	2.10592	down	PS‐38:4	M-H
810.54	0.00272453	0.00928263	1653.56	10.6914	2.03233	up	1-(6-3-ladderane-hexanoyl)-2-(8-3-ladderane-octanyl)-sn-glycerophosphocholine	M+Na
810.598	0.00507487	0.0109282	0.234188	-2.09426	1.96145	down	PC(22:4(7Z,10Z,13Z,16Z)/16:0)	M+H
811.535	0.00779583	0.0119026	0.167161	-2.58069	1.92436	down
811.601	0.00507487	0.0109282	0.215612	-2.21349	1.96145	down	1-(1Z-eicosenyl)-2-docosanoyl-glycero-3-phosphate	M+K
811.666	0.00277843	0.00928263	2325.67	11.1834	2.03233	up	N-(docosanoyl)-sphinganine-1-phosphocholine	M+Na
811.963	0.00226813	0.00928263	420.704	8.71666	2.03233	up
812.496	0.00433691	0.0109282	0.0340833	-4.87479	1.96145	down	PE(22:6(4Z,7Z,10Z,13Z,16Z,19Z)/P-18:1(11Z))	M+K
812.554	0.00499812	0.0109282	0.320684	-1.64077	1.96145	down	PC(20:5(5Z,8Z,11Z,14Z,17Z)/P-18:1(11Z))	M+Na
812.604	0.00277843	0.00928263	7.80926e-05	-13.6445	2.03233	down
812.611	0.00277843	0.00928263	3980.9	11.9589	2.03233	up	1-docosanoyl-2-heptadecanoyl-glycero-3-phosphoethanolamine	M+Na
812.67	0.00226813	0.00928263	327	8.35315	2.03233	up
813.5	0.00277843	0.00928263	0.000264199	-11.8861	2.03233	down	(2E6E10E14E18E22E26E30E)-3711151923273135-nonamethylhexatriaconta-2610141822263034-nonaen-1-yl trihydrogen diphosphate	M+Na
813.559	0.00256668	0.00928263	0.456437	-1.13151	2.03233	down	1-(11Z-docosenoyl)-2-pentadecanoyl-glycero-3-phospho-(1-sn-glycerol)	M+Na
813.604	0.00256668	0.00928263	0.0012332	-9.66338	2.03233	down	1-dodecanoyl-23-di-(6Z9Z12Z15Z-octadecatetraenoyl)-sn-glycerol	M+Na
813.61	0.00226813	0.00928263	0.00204367	-8.93462	2.03233	down	1-eicosyl-2-docosanoyl-glycero-3-phosphate	M+K
813.616	0.00226813	0.00928263	454.111	8.8269	2.03233	up	1-eicosyl-2-docosanoyl-glycero-3-phosphate	M+K
813.681	0.00615061	0.0132057	6.00285	2.58565	1.87924	up
814.509	0.00499812	0.0109282	0.268827	-1.89525	1.96145	down
814.535	0.00277843	0.00928263	0.000245195	-11.9938	2.03233	down	PC(22:6(4Z,7Z,10Z,13Z,16Z,19Z)/15:0)	M+Na
814.625	0.00256668	0.00928263	373.935	8.54664	2.03233	up
815.513	0.00499812	0.0109282	0.0547403	-4.19125	1.96145	down
815.54	0.00272453	0.00928263	0.000485964	-11.0069	2.03233	down
815.7	0.00226813	0.00928263	306.98	8.262	2.03233	up
816.528	0.00277843	0.00928263	0.0630614	-3.9871	2.03233	down	PE(P-18:1(11Z)/22:4(7Z,10Z,13Z,16Z))	M+K
816.578	0.00272453	0.00615031	0.0100629	-6.6348	2.2111	down	PS‐38:1	M-H
816.645	0.00256668	0.00928263	0.00116235	-9.74874	2.03233	down	1-(13Z16Z-docosadienoyl)-2-heneicosanoyl-glycero-3-phosphate	M+NH4
817.505	0.00360092	0.0076888	6.50958	2.70257	2.11414	up	1-(4Z7Z10Z13Z16Z19Z-docosahexaenoyl)-2-(9Z12Z-octadecadienoyl)-glycero-3-phospho-(1-sn-glycerol)	M-H
817.532	0.00272453	0.00928263	0.000519898	-10.9095	2.03233	down	1-docosanoyl-2-tetradecanoyl-glycero-3-phospho-(1-sn-glycerol)	M+K
817.609	0.00272453	0.00928263	0.00121091	-9.6897	2.03233	down	Coenzyme Q9	M+Na
818.601	0.00256668	0.00928263	0.420461	-1.24996	2.03233	down	PC(20:3(5Z,8Z,11Z)/P-18:0)	M+Na
819.547	0.00256668	0.00928263	0.00224246	-8.8007	2.03233	down
820.523	0.00507487	0.0109282	0.252143	-1.98769	1.96145	down	PC(18:3(6Z,9Z,12Z)/18:1(11Z))	M+K
820.558	0.00256668	0.00928263	0.00703658	-7.15091	2.03233	down	1-(1Z-eicosenyl)-2-(8Z11Z14Z-eicosatrienoyl)-glycero-3-phosphoethanolamine	M+K
820.603	0.00256668	0.00928263	0.00184763	-9.08011	2.03233	down	N-(docosanoyl)-1-beta-galactosyl-4E14Z-sphingadienine	M+K
821.527	0.00507487	0.0109282	0.25004	-1.99977	1.96145	down	1-(11Z-eicosenoyl)-2-(6Z9Z12Z-octadecatrienoyl)-glycero-3-phospho-(1-sn-glycerol)	M+Na
821.548	0.00256668	0.00615031	0.00500918	-7.64121	2.2111	down	1-(1Z-eicosenyl)-2-(9Z12Z-octadecadienoyl)-glycero-3-phospho-(1-sn-glycerol)	M+Cl
822.533	0.00277843	0.00928263	3.11883e-05	-14.9686	2.03233	down	Oligomycin B	M+NH4
822.539	0.00277843	0.00928263	47517.7	15.5362	2.03233	up	PC(18:3(6Z,9Z,12Z)/18:0)	M+K
822.545	0.00272453	0.00615031	0.0016054	-9.28285	2.2111	down	1-(1Z-eicosenyl)-2-(9Z-heptadecenoyl)-glycero-3-phosphoserine	M+Cl
822.618	0.00272453	0.00928263	0.00136597	-9.51586	2.03233	down	Galbeta-Cer(d18:122:0)	M+K
823.533	0.00272453	0.00928263	0.000408509	-11.2573	2.03233	down
823.542	0.00477182	0.0109282	4.3134	2.10883	1.96145	up
823.548	0.00256668	0.00615031	0.00754186	-7.05086	2.2111	down	1-(11Z-docosenoyl)-2-(6Z9Z12Z15Z-octadecatetraenoyl)-glycero-3-phospho-(1-sn-glycerol)	M-H
823.621	0.00226813	0.00928263	0.00244893	-8.67363	2.03233	down	1-(11Z-docosenoyl)-2-heneicosanoyl-glycero-3-phosphate	M+Na
826.57	0.00507487	0.0109282	0.259486	-1.94627	1.96145	down	1-(1Z-eicosenyl)-2-(4Z7Z10Z13Z16Z19Z-docosahexaenoyl)-glycero-3-phosphoethanolamine	M+Na
827.574	0.00507487	0.0109282	0.203222	-2.29887	1.96145	down	1-(11Z-docosenoyl)-2-hexadecanoyl-glycero-3-phospho-(1-sn-glycerol)	M+Na
828.491	0.00507487	0.0109282	0.239149	-2.06402	1.96145	down	1-(11Z14Z-eicosadienoyl)-2-(5Z8Z11Z14Z17Z-eicosapentaenoyl)-glycero-3-phosphoethanolamine	M+K
828.548	0.00507487	0.0109282	0.0742127	-3.75219	1.96145	down	1-hexadecanoyl-2-(4Z7Z10Z13Z16Z19Z-docosahexaenoyl)-sn-glycero-3-phosphocholine	M+Na
828.577	0.00812704	0.0172213	0.0795976	-3.65113	1.76393	down	1-(5Z8Z11Z14Z-eicosatetraenoyl)-2-(9Z-nonadecenoyl)-glycero-3-phospho-(1-sn-glycerol)	M+NH4
829.496	0.00256668	0.00928263	0.260581	-1.94019	2.03233	down	1-Hexadecanoyl-2-(9Z-octadecenoyl)-sn-glycero-3-phospho-sn-glycerol 3-phosphate	M+H
829.551	0.00477182	0.0109282	0.0281199	-5.15227	1.96145	down	1-(4Z7Z10Z13Z16Z19Z-docosahexaenoyl)-2-(5Z8Z11Z14Z-eicosatetraenoyl)-glycero-3-phosphoethanolamine	M+NH4
829.58	0.00226813	0.00928263	0.00105684	-9.88603	2.03233	down
830.508	0.00507487	0.0109282	0.0937994	-3.41428	1.96145	down	PC(22:6(4Z,7Z,10Z,13Z,16Z,19Z)/15:0)	M+K
830.546	0.00272453	0.00928263	1217.97	10.2503	2.03233	up	N-octadecanoyl-1-beta-(3-sulfo)-glucosyl-sphing-4-enine	M+Na
830.565	0.00507487	0.0109282	0.172843	-2.53247	1.96145	down	PC(20:4(5Z,8Z,11Z,14Z)/20:4(8Z,11Z,14Z,17Z))	M+H
831.511	0.00499812	0.0109282	0.033659	-4.89287	1.96145	down	1-(4Z7Z10Z13Z16Z19Z-docosahexaenoyl)-2-heptadecanoyl-glycero-3-phospho-(1-sn-glycerol)	M+Na
831.568	0.00477182	0.0109282	0.0596653	-4.06696	1.96145	down	N-(2-hydroxyhexadecanoyl)-4R-hydroxysphinganine-1-phospho-(1-myo-inositol)	M+NH4
832.513	0.00277843	0.00928263	0.0619691	-4.01231	2.03233	down	1-(11Z-eicosenoyl)-2-(6Z9Z12Z15Z-octadecatetraenoyl)-glycero-3-phosphoserine	M+Na
832.516	0.00272453	0.00615031	0.00145551	-9.42426	2.2111	down	1-(11Z14Z-eicosadienoyl)-2-(5Z8Z11Z14Z17Z-eicosapentaenoyl)-glycero-3-phosphoserine	M-H
832.558	0.00226813	0.00928263	494.747	8.95055	2.03233	up	Tris(4-bromophenyl)aminium hexachloroantimonate	M+Na
832.582	0.00507487	0.0109282	0.246256	-2.02177	1.96145	down	PC(20:4(8Z,11Z,14Z,17Z)/20:3(8Z,11Z,14Z))	M+H
832.662	0.00272453	0.00928263	0.000271878	-11.8448	2.03233	down	Galbeta-Cer(d18:124:1(15Z))	M+Na
833.512	0.00226813	0.00928263	0.00207737	-8.91102	2.03233	down	1-dodecanoyl-2-eicosanoyl-glycero-3-phospho-(1-myo-inositol)	M+Na
833.518	0.00226813	0.00928263	0.00225673	-8.79155	2.03233	down	1-dodecanoyl-2-eicosanoyl-glycero-3-phospho-(1-myo-inositol)	M+Na
833.52	0.00272453	0.00615031	0.00405791	-7.94505	2.2111	down	1-(11Z-eicosenoyl)-2-(9Z-tetradecenoyl)-glycero-3-phospho-(1-myo-inositol)	M-H
833.585	0.00507487	0.0109282	0.139375	-2.84296	1.96145	down	Coenzyme Q9	M+K
833.648	0.00272453	0.00928263	1185.72	10.2115	2.03233	up	N-(15Z-tetracosenoyl)-4E14Z-sphingadienine-1-phosphocholine	M+Na
833.665	0.00272453	0.00928263	0.000701353	-10.4776	2.03233	down	1-(9Z-pentadecenoyl)-2-(9Z-hexadecenoyl)-3-(6Z9Z12Z-octadecatrienoyl)-sn-glycerol	M+Na
834.532	0.030639	0.0410923	0.0401212	-4.63949	1.38624	down	PS‐40:6	M-H
834.595	0.00507487	0.0109282	0.210531	-2.2479	1.96145	down	PC(22:2(13Z,16Z)/16:1(9Z))	M+Na
834.624	0.00256668	0.00615031	0.00301871	-8.37185	2.2111	down
834.655	0.00226813	0.00928263	371.637	8.53775	2.03233	up	1-(1Z-eicosenyl)-2-(11Z-eicosenoyl)-glycero-3-phospho-(1-sn-glycerol)	M+NH4
834.675	0.00226813	0.00928263	0.00186347	-9.0678	2.03233	down
835.601	0.00499812	0.0109282	0.0987487	-3.34009	1.96145	down
836.547	0.00277843	0.00615031	4.77277	2.25483	2.2111	up	1-(11Z-docosenoyl)-2-(6Z9Z12Z15Z-octadecatetraenoyl)-glycero-3-phosphoserine	M-H
836.604	0.00277843	0.00928263	0.000172639	-12.5	2.03233	down	N-(2-hydroxy-tetracosanoyl)-1-beta-glucosyl-4E6E-hexadecasphingadienine	M+K
836.611	0.00366455	0.0109282	2.04945	1.03523	1.96145	up	PC(22:2(13Z,16Z)/16:0)	M+Na
836.664	0.00256668	0.00928263	371.538	8.53736	2.03233	up
837.546	0.00272453	0.00615031	0.0467697	-4.41828	2.2111	down	1-(11Z-docosenoyl)-2-(9Z-hexadecenoyl)-glycero-3-phospho-(1-sn-glycerol)	M+Cl
837.605	0.00226813	0.00928263	0.00279612	-8.48236	2.03233	down
837.617	0.00256668	0.00928263	451.144	8.81745	2.03233	up
838.615	0.00277843	0.00928263	9.4167e-05	-13.3744	2.03233	down
839.618	0.00272453	0.00928263	0.000184489	-12.4042	2.03233	down	1-(9Z-tetradecenoyl)-23-di-(6Z9Z12Z15Z-octadecatetraenoyl)-sn-glycerol	M+Na
840.623	0.00256668	0.00928263	0.00105981	-9.88199	2.03233	down	1-(1Z-eicosenyl)-2-heneicosanoyl-glycero-3-phosphoethanolamine	M+K
841.507	0.00272453	0.00615031	0.00478919	-7.706	2.2111	down	1-(4Z7Z10Z13Z16Z19Z-docosahexaenoyl)-2-(5Z8Z11Z14Z-eicosatetraenoyl)-glycero-3-phospho-(1-sn-glycerol)	M-H
844.523	0.00507487	0.0109282	0.165436	-2.59565	1.96145	down	1-hexadecanoyl-2-(4Z7Z10Z13Z16Z19Z-docosahexaenoyl)-sn-glycero-3-phosphocholine	M+K
844.648	0.00272453	0.00615031	0.0012156	-9.68412	2.2111	down
845.489	0.00226813	0.00928263	0.0106303	-6.55568	2.03233	down
845.526	0.00507487	0.0109282	0.152397	-2.7141	1.96145	down
845.652	0.00256668	0.00615031	0.00596968	-7.38813	2.2111	down
846.537	0.00499812	0.0109282	0.311747	-1.68155	1.96145	down	N-(2-hydroxy-octadecanoyl)-1-beta-(3-sulfo)-glucosyl-sphing-4-enine	M+Na
846.62	0.00226813	0.00928263	0.00182339	-9.09916	2.03233	down	1-(11Z-docosenoyl)-2-(9Z12Z-octadecadienoyl)-glycero-3-phospho-(1-sn-glycerol)	M+NH4
846.658	0.00226813	0.00615031	0.005115	-7.61105	2.2111	down	1-eicosyl-2-heneicosanoyl-glycero-3-phosphoserine	M-H
847.54	0.00507487	0.0109282	0.287548	-1.79813	1.96145	down
848.554	0.00507487	0.0109282	0.375621	-1.41265	1.96145	down	PC(22:4(7Z,10Z,13Z,16Z)/16:0)	M+K
848.634	0.00277843	0.00928263	3.92933e-05	-14.6354	2.03233	down	Galbeta-Cer(d18:124:1(15Z))	M+K
848.645	0.00226813	0.00615031	0.010652	-6.55273	2.2111	down
849.557	0.00507487	0.0109282	0.398234	-1.32831	1.96145	down	1-(11Z-docosenoyl)-2-(6Z9Z12Z-octadecatrienoyl)-glycero-3-phospho-(1-sn-glycerol)	M+Na
849.621	0.00277843	0.00928263	6231.72	12.6054	2.03233	up	N-(15Z-tetracosenoyl)-4E14Z-sphingadienine-1-phosphocholine	M+K
849.638	0.00277843	0.00928263	6.735e-05	-13.858	2.03233	down	1-(9Z-pentadecenoyl)-2-(9Z-hexadecenoyl)-3-(6Z9Z12Z-octadecatrienoyl)-sn-glycerol	M+K
850.559	0.00366455	0.0109282	0.203257	-2.29862	1.96145	down	1-(11Z-docosenoyl)-2-(9Z12Z-heptadecadienoyl)-glycero-3-phosphoserine	M+Na
850.567	0.00277843	0.00928263	14057.9	13.7791	2.03233	up
850.624	0.00277843	0.00928263	1470.16	10.5218	2.03233	up
850.645	0.00277843	0.00928263	0.000134689	-12.8581	2.03233	down
851.56	0.00277843	0.00928263	0.000233531	-12.0641	2.03233	down	1-(1Z-eicosenyl)-2-(8Z11Z14Z-eicosatrienoyl)-glycero-3-phospho-(1-sn-glycerol)	M+K
851.57	0.00277843	0.00928263	9.10562	3.18676	2.03233	up
851.636	0.00277843	0.00928263	6.86316	2.77887	2.03233	up
851.643	0.00256668	0.00928263	0.206665	-2.27463	2.03233	down	N-(15Z-tetracosenoyl)-sphing-4-enine-1-phosphocholine	M+K
851.649	0.00256668	0.00928263	0.000593334	-10.7189	2.03233	down	1-(9Z-pentadecenoyl)-2-(9Z-heptadecenoyl)-3-(9Z12Z-heptadecadienoyl)-sn-glycerol	M+K
852.625	0.00226813	0.00928263	0.00262141	-8.57544	2.03233	down	1-(1Z-eicosenyl)-2-(11Z-docosenoyl)-glycero-3-phosphoethanolamine	M+K
852.633	0.00272453	0.00928263	0.000517526	-10.9161	2.03233	down
852.639	0.00277843	0.00928263	2.14399	1.1003	2.03233	up
853.63	0.00226813	0.00928263	0.00344306	-8.18209	2.03233	down	1-(9Z-pentadecenoyl)-23-di-(6Z9Z12Z15Z-octadecatetraenoyl)-sn-glycerol	M+Na
853.635	0.00256668	0.00928263	0.00206166	-8.92198	2.03233	down	1-(9Z-pentadecenoyl)-23-di-(6Z9Z12Z15Z-octadecatetraenoyl)-sn-glycerol	M+Na
853.65	0.00277843	0.00928263	2028.97	10.9865	2.03233	up
854.565	0.00499812	0.0109282	0.0633038	-3.98157	1.96145	down	PC(20:4(8Z,11Z,14Z,17Z)/20:3(8Z,11Z,14Z))	M+Na
854.599	0.00277843	0.00928263	0.118965	-3.07139	2.03233	down	1-(11Z-docosenoyl)-2-hexadecanoyl-glycero-3-phosphocholine	M+K
855.568	0.00277843	0.00928263	0.0828574	-3.59323	2.03233	down	PE(22:5(4Z7Z10Z13Z16Z)22:6(4Z7Z10Z13Z16Z19Z))	M+NH4
855.604	0.00272453	0.00928263	0.00085336	-10.1946	2.03233	down
856.579	0.00477182	0.0109282	0.106511	-3.23092	1.96145	down	PC(20:2(11Z,14Z)/20:4(5Z,8Z,11Z,14Z))	M+Na
857.583	0.00433691	0.0109282	0.0609891	-4.0353	1.96145	down	PE(22:5(7Z,10Z,13Z,16Z,19Z)/22:5(7Z,10Z,13Z,16Z,19Z))	M+NH4
858.527	0.00272453	0.00615031	0.0411173	-4.60411	2.2111	down	1-(11Z14Z-eicosadienoyl)-2-(4Z7Z10Z13Z16Z19Z-docosahexaenoyl)-glycero-3-phosphoserine	M-H
858.587	0.00256668	0.00928263	0.00086615	-10.1731	2.03233	down
858.598	0.00226813	0.00928263	525.563	9.03772	2.03233	up	PC(22:6(4Z,7Z,10Z,13Z,16Z,19Z)/20:2(11Z,14Z))	M+H
859.53	0.00272453	0.00615031	0.00372223	-8.06962	2.2111	down	1-(11Z14Z-eicosadienoyl)-2-(9Z-hexadecenoyl)-glycero-3-phospho-(1-myo-inositol)	M-H
860.598	0.00272453	0.00615031	0.00175116	-9.15747	2.2111	down	1-(11Z-docosenoyl)-2-(11Z14Z-eicosadienoyl)-glycero-3-phosphoethanolamine	M+Cl
860.642	0.00272453	0.00615031	0.00150164	-9.37925	2.2111	down	1-docosanoyl-2-nonadecanoyl-glycero-3-phosphoserine	M-H
861.553	0.00272453	0.00615031	4.64158	2.21462	2.2111	up	1-(11Z-docosenoyl)-2-(9Z-tetradecenoyl)-glycero-3-phospho-(1-myo-inositol)	M-H
861.601	0.00226813	0.00615031	0.00353263	-8.14504	2.2111	down	1-(11Z-docosenoyl)-2-(7Z10Z13Z16Z-docosatetraenoyl)-glycero-3-phospho-(1-sn-glycerol)	M-H2O-H
861.647	0.00256668	0.00615031	0.00431577	-7.85617	2.2111	down
862.612	0.00272453	0.00615031	0.000822443	-10.2478	2.2111	down	N-docosanoyl-1-beta-(3-sulfo)-glucosyl-sphing-4-enine	M-H
862.654	0.00272453	0.00615031	0.00185459	-9.07468	2.2111	down
863.615	0.00272453	0.00615031	0.00213569	-8.87108	2.2111	down	1-(7Z10Z13Z16Z-docosatetraenoyl)-2-docosanoyl-glycero-3-phospho-(1-sn-glycerol)	M-H2O-H
863.66	0.00256668	0.00615031	0.00450493	-7.79428	2.2111	down
864.63	0.00277843	0.00928263	0.000124478	-12.9718	2.03233	down
864.659	0.00226813	0.00615031	0.0101827	-6.61774	2.2111	down	1-(1Z-eicosenyl)-2-eicosanoyl-glycero-3-phosphocholine	M+Cl
865.634	0.00277843	0.00928263	0.000172777	-12.4988	2.03233	down	1-(9Z-tetradecenoyl)-2-(6Z9Z12Z15Z-octadecatetraenoyl)-3-(5Z8Z11Z14Z17Z-eicosapentaenoyl)-sn-glycerol	M+Na
866.645	0.00277843	0.00928263	9.48266e-05	-13.3643	2.03233	down
867.515	0.0185212	0.0266146	2.58898	1.37238	1.57488	up	Koryoginsenoside R1	M-H
867.649	0.00277843	0.00928263	0.000248265	-11.9758	2.03233	down	1-(9Z-hexadecenoyl)-23-di-(6Z9Z12Z15Z-octadecatetraenoyl)-sn-glycerol	M+Na
868.652	0.00272453	0.00928263	0.000555735	-10.8133	2.03233	down	1-(1Z-eicosenyl)-2-eicosanoyl-glycero-3-phosphocholine	M+K
870.538	0.0130652	0.0268287	0.187891	-2.41203	1.5714	down	PC(20:4(8Z,11Z,14Z,17Z)/20:3(8Z,11Z,14Z))	M+K
871.542	0.00823902	0.017283	0.132493	-2.91602	1.76238	down	1-(11Z-eicosenoyl)-2-(4Z7Z10Z13Z16Z19Z-docosahexaenoyl)-glycero-3-phospho-(1-sn-glycerol)	M+Na
872.554	0.00823902	0.017283	0.268093	-1.89919	1.76238	down	PC(20:2(11Z,14Z)/20:4(5Z,8Z,11Z,14Z))	M+K
873.557	0.00507487	0.0109282	0.246375	-2.02107	1.96145	down
874.498	0.00256668	0.00928263	0.00234635	-8.73537	2.03233	down	PS(18:0/22:6(4Z,7Z,10Z,13Z,16Z,19Z))	M+K
874.567	0.00366455	0.0109282	5.80481	2.53725	1.96145	up	N-(2-hydroxy-eicosanoyl)-1-beta-(3-sulfo)-glucosyl-sphing-4-enine	M+Na
875.559	0.00226813	0.00928263	0.000791622	-10.3029	2.03233	down	1-docosanoyl-2-tridecanoyl-glycero-3-phospho-(1-myo-inositol)	M+Na
875.565	0.0158608	0.0323871	0.200851	-2.3158	1.48963	down	1-docosanoyl-2-tridecanoyl-glycero-3-phospho-(1-myo-inositol)	M+Na
876.584	0.00507487	0.0109282	2.90969	1.54087	1.96145	up	PC(20:3(8Z,11Z,14Z)/20:1(11Z))	M+K
876.629	0.00272453	0.00615031	0.0085494	-6.86996	2.2111	down	1-(11Z-docosenoyl)-2-(9Z-octadecenoyl)-glycero-3-phosphocholine	M+Cl
877.588	0.0124359	0.0258639	3.68322	1.88097	1.58731	up
878.502	0.00272453	0.00615031	0.00433846	-7.8486	2.2111	down
878.565	0.00256668	0.00928263	0.00251857	-8.63318	2.03233	down	PC(22:5(7Z,10Z,13Z,16Z,19Z)/20:4(5Z,8Z,11Z,14Z))	M+Na
878.588	0.00272453	0.00928263	402.979	8.65456	2.03233	up	1-(13Z16Z-docosadienoyl)-2-(9Z-nonadecenoyl)-glycero-3-phosphoserine	M+Na
878.595	0.00272453	0.00928263	375.604	8.55307	2.03233	up
878.607	0.00272453	0.00615031	0.000641834	-10.6055	2.2111	down	C22‐OH Sulfatide	M-H
879.611	0.00272453	0.00615031	0.00118838	-9.71678	2.2111	down	1-(11Z-docosenoyl)-2-(7Z10Z13Z16Z-docosatetraenoyl)-glycero-3-phospho-(1-sn-glycerol)	M-H
880.614	0.00226813	0.00615031	0.00870806	-6.84343	2.2111	down
880.617	0.00226813	0.00928263	0.00116227	-9.74884	2.03233	down	PC(20:0/20:2(11Z,14Z))	M+K
881.523	0.00256668	0.00615031	0.00654808	-7.25471	2.2111	down	PI‐38:6	M-H
882.532	0.00272453	0.00615031	0.000917142	-10.0906	2.2111	down	PS‐44:10	M-H
882.632	0.00256668	0.00928263	0.00102345	-9.93234	2.03233	down	1-(11E-octadecenoyl)-2-docosanoyl-sn-glycero-3-phosphocholine	M+K
883.633	0.00226813	0.00928263	0.00226994	-8.78313	2.03233	down
884.542	0.00360092	0.0076888	0.0386039	-4.69511	2.11414	down
886.611	0.00256668	0.00615031	0.00130383	-9.58303	2.2111	down	1-(5Z8Z11Z14Z-eicosatetraenoyl)-2-heneicosanoyl-glycero-3-phosphocholine	M+Cl
887.616	0.00272453	0.00615031	0.00392538	-7.99295	2.2111	down
888.564	0.00992434	0.0147892	0.161059	-2.63434	1.83006	down
888.628	0.00277843	0.00615031	9.18776e-05	-13.4099	2.2111	down	N-(15Z-tetracosenoyl)-1-beta-(3-sulfo)-glucosyl-sphing-4-enine	M-H
889.631	0.00277843	0.00615031	0.000173926	-12.4892	2.2111	down
890.64	0.00277843	0.00615031	0.000240763	-12.0201	2.2111	down	N-tetracosanoyl-1-beta-(3-sulfo)-glucosyl-sphing-4-enine	M-H
891.646	0.00272453	0.00615031	0.000539921	-10.855	2.2111	down	Thermocryptoxanthin-13	M-H2O-H
891.652	0.00277843	0.00928263	0.000164952	-12.5657	2.03233	down
892.645	0.00226813	0.00615031	0.0141556	-6.14248	2.2111	down
892.653	0.00226813	0.00615031	0.00866897	-6.84992	2.2111	down	1-(11Z-docosenoyl)-2-docosanoyl-glycero-3-phosphoethanolamine	M+Cl
892.655	0.00277843	0.00928263	0.000391475	-11.3188	2.03233	down	1-(15Z-tetracosenoyl)-2-(1Z11Z-octadecadienyl)-sn-glycero-3-phosphocholine	M+K
893.527	0.00272453	0.00928263	0.00168918	-9.20946	2.03233	down	1-(4Z7Z10Z13Z16Z19Z-docosahexaenoyl)-2-(7Z10Z13Z16Z-docosatetraenoyl)-glycero-3-phospho-(1-sn-glycerol)	M+Na
893.697	0.00226813	0.00928263	0.54815	-0.867357	2.03233	down	1-(9Z-heptadecenoyl)-2-(9Z12Z-heptadecadienoyl)-3-(9Z-octadecenoyl)-sn-glycerol	M+K
895.712	0.00277843	0.00928263	1067.82	10.0605	2.03233	up	1-(9Z-heptadecenoyl)-2-(9Z12Z-heptadecadienoyl)-3-octadecanoyl-sn-glycerol	M+K
896.479	0.00277843	0.00928263	0.000430371	-11.1821	2.03233	down	Hydrogenobyrinate ac diamide;Hydrogenobyrinate diamide;Hydrogenobyrinic acid ac-diamide	M+NH4
896.713	0.00226813	0.00928263	560.201	9.1298	2.03233	up
897.482	0.00256668	0.00928263	0.00214157	-8.86712	2.03233	down	Ophiopogonin C	M+H
897.726	0.00272453	0.00928263	1706.9	10.7372	2.03233	up
898.729	0.00256668	0.00928263	353.687	8.46633	2.03233	up
900.584	0.00272453	0.00928263	2028.46	10.9862	2.03233	up	PC(22:5(7Z,10Z,13Z,16Z,19Z)/20:1(11Z))	M+K
904.616	0.00272453	0.00928263	533.027	9.05806	2.03233	up	1-(11Z-docosenoyl)-2-(8Z11Z14Z-eicosatrienoyl)-glycero-3-phosphocholine	M+K
904.622	0.00272453	0.00615031	0.000970584	-10.0089	2.2111	down	C24:1‐OH Sulfatide	M-H
905.626	0.00272453	0.00615031	0.00266676	-8.5507	2.2111	down
906.637	0.00277843	0.00615031	0.00067361	-10.5358	2.2111	down	C24‐OHSulfatide	M-H
907.582	0.00256668	0.00928263	0.00281344	-8.47345	2.03233	down	1-(7Z10Z13Z16Z-docosatetraenoyl)-2-heneicosanoyl-glycero-3-phospho-(1-sn-glycerol)	M+K
907.641	0.00272453	0.00615031	0.00115602	-9.75661	2.2111	down	Thermozeaxanthin-13	M-H2O-H
908.649	0.00226813	0.00928263	0.00122044	-9.67839	2.03233	down	1-(11Z-docosenoyl)-2-(11Z-eicosenoyl)-glycero-3-phosphocholine	M+K
909.553	0.0291925	0.0403387	8.69266	3.1198	1.39428	up	PI‐40:6	M-H
910.664	0.00226813	0.00928263	0.00184397	-9.08297	2.03233	down	1-(11Z-docosenoyl)-2-eicosanoyl-glycero-3-phosphocholine	M+K
911.567	0.00272453	0.00615031	210.052	7.71461	2.2111	up	1-(11Z-docosenoyl)-2-(6Z9Z12Z15Z-octadecatetraenoyl)-glycero-3-phospho-(1-myo-inositol)	M-H
912.453	0.00272453	0.00928263	0.171359	-2.5449	2.03233	down
913.458	0.00256668	0.00928263	0.00189636	-9.04255	2.03233	down
913.584	0.00277843	0.00615031	1039.21	10.0213	2.2111	up	PI‐40:4	M-H
913.635	0.00277843	0.00928263	0.000703919	-10.4723	2.03233	down
914.587	0.00272453	0.00615031	468.916	8.87319	2.2111	up
914.639	0.00277843	0.00928263	0.00202112	-8.95063	2.03233	down	N-tetracosanoyl-1-beta-(3-sulfo)-glucosyl-sphing-4-enine	M+Na
916.524	0.00256668	0.00928263	0.000460744	-11.0837	2.03233	down	PC(22:6(4Z,7Z,10Z,13Z,16Z,19Z)/22:6(4Z,7Z,10Z,13Z,16Z,19Z))	M+K
917.526	0.00226813	0.00928263	0.00184993	-9.07832	2.03233	down
917.697	0.00226813	0.00928263	354.532	8.46977	2.03233	up	1-(9Z-heptadecenoyl)-2-(6Z9Z12Z15Z-octadecatetraenoyl)-3-9Z-nonadecenoyl-sn-glycerol	M+K
919.681	0.00226813	0.00928263	0.00169861	-9.20143	2.03233	down	1-(6Z9Z12Z-octadecatrienoyl)-2-(6Z9Z12Z15Z-octadecatetraenoyl)-3-(5Z8Z11Z14Z-eicosatetraenoyl)-sn-glycerol	M+Na
920.714	0.00256668	0.00928263	398.784	8.63946	2.03233	up
921.726	0.00277843	0.00928263	1316.57	10.3626	2.03233	up	12-didocosanoyl-sn-glycero-3-phosphoserine	M+NH4
923.741	0.00272453	0.00928263	379.756	8.56893	2.03233	up
929.606	0.00226813	0.00928263	0.00256233	-8.60833	2.03233	down	1-(11Z-docosenoyl)-2-heptadecanoyl-glycero-3-phospho-(1-myo-inositol)	M+Na
937.635	0.00256668	0.00928263	0.00234356	-8.73709	2.03233	down
941.665	0.00272453	0.00928263	0.000954298	-10.0333	2.03233	down	beta-D-Mannosylphosphodecaprenol	M+H
943.709	0.00272453	0.00928263	1310.71	10.3561	2.03233	up
945.727	0.00272453	0.00928263	745.108	9.54131	2.03233	up	1-(6Z9Z12Z-octadecatrienoyl)-2-(9Z12Z15Z-octadecatrienoyl)-3-eicosanoyl-sn-glycerol	M+K
947.741	0.00256668	0.00928263	690.539	9.43158	2.03233	up
948.745	0.00256668	0.00928263	376.105	8.55499	2.03233	up
949.755	0.00256668	0.00928263	379.366	8.56745	2.03233	up
969.725	0.00256668	0.00928263	463.636	8.85685	2.03233	up
