# Supplementary material for: Targeting SCAMP2 by a natural product auxarconjugatin B for glioblastoma therapy via restoring aspartate metabolic flux
Source: Acta Pharm Sin B. 2026 Feb 27;16(5):3090–108. doi: 10.1016/j.apsb.2026.02.018 (PMC13198271; doi:10.1016/j.apsb.2026.02.018)
Supplement: Multimedia component 4 [file mmc4.xlsx]

## Sheet: Differential metabolites in U87
Metabolites	p.value	Fold Change(AUX-B/NC)	FDR	bonferroni	hommel	BY	group	Log2FC(AUX-B/NC)	Log10p
Trimethylamine	0.00961243	0.65097	0.17989	1	0.920676	0.981519	down	-0.619337	2.01717
Choline	0.00736023	0.595756	0.160698	0.96419	0.861147	0.876806	down	-0.747207	2.13311
Nicotinamide	0.00568333	0.558546	0.148903	0.744516	0.710416	0.81245	down	-0.840253	2.2454
Pyridoxine	0.0147587	0.667566	0.241674	1	0.979634	1	down	-0.583019	1.83095
L-Arginine	0.0179482	0.699226	0.261247	1	0.979634	1	down	-0.51617	1.74598
N8-Acetylspermidine	0.0336218	0.431407	0.400405	1	0.979634	1	down	-1.21288	1.47338
Glutarate	0.0486373	0.777471	0.497508	1	0.979634	1	down	-0.36314	1.31303
beta-D-Glucose/L-Galactose	0.00539483	0.313838	0.148903	0.706723	0.674354	0.81245	down	-1.67191	2.26802
Folate	0.00537385	0.453114	0.148903	0.703974	0.671731	0.81245	down	-1.14205	2.26971
5-Methyltetrahydrofolate	0.00138162	0.257991	0.100244	0.180992	0.179611	0.546956	down	-1.95461	2.85961
beta-D-Fructose	0.00153045	0.295215	0.100244	0.200489	0.197428	0.546956	down	-1.76016	2.81518
Polyprenyl diphosphate	0.0330838	0.721055	0.400405	1	0.979634	1	down	-0.471818	1.48038
L-Aspartate	0.049371	0.463181	0.497508	1	0.979634	1	down	-1.11035	1.30653

## Sheet: Differential metabolites in 251
Metabolites	p.value	Fold Change	FDR	bonferroni	hommel	BY	group	Log2FC	Log10p
Trimethylamine	0.00124557	1.61194	0.00932422	0.163169	0.108364	0.0508751	up	0.688794	2.90463
L-Alanine	0.00338987	1.50528	0.0161768	0.444073	0.240681	0.0882644	up	0.590027	2.46982
Choline	0.000750805	1.5702	0.00802448	0.0983555	0.0713265	0.0437834	up	0.650948	3.12447
L-Serine	0.000520346	1.86263	0.00802448	0.0681653	0.0542398	0.0437834	up	0.897338	3.28371
L-Valine	0.00032325	1.91276	0.00604939	0.0423457	0.0365272	0.0330068	up	0.935658	3.49046
Indole	0.0409695	1.5215	0.0755916	1	0.959942	0.412445	up	0.605492	1.38754
L-Homoserine	0.0336948	1.33268	0.0658809	1	0.927477	0.359461	up	0.414326	1.47244
L-Threonine	0.0211737	1.34186	0.0470129	1	0.776228	0.256513	up	0.424235	1.6742
L-Cysteine	0.0362847	2.17761	0.0693096	1	0.943251	0.378169	up	1.12275	1.44028
5-Oxoproline	0.00593273	1.45609	0.0242871	0.777187	0.361896	0.132516	up	0.542096	2.22675
Hydroxyproline	0.0279419	1.26056	0.0563137	1	0.881124	0.30726	up	0.334063	1.55374
L-Isoleucine	0.00225742	1.61744	0.0123218	0.295722	0.173821	0.0672302	up	0.693713	2.64639
L-Leucine	0.000857578	1.66807	0.00802448	0.112343	0.0797547	0.0437834	up	0.738178	3.06673
L-Ornithine	0.0106471	2.11163	0.0324365	1	0.522157	0.176981	up	1.07835	1.97277
L-Glutamine	2.92643e-05	2.2245	0.00149745	0.00383363	0.0037751	0.00817041	up	1.15348	4.53366
L-Lysine	0.000826955	1.73006	0.00802448	0.108331	0.0769068	0.0437834	up	0.790821	3.08252
L-Methionine	0.00144352	1.87726	0.00932422	0.189102	0.1227	0.0508751	up	0.908629	2.84058
L-Histidine	0.00632621	1.6398	0.0243745	0.828734	0.379573	0.132993	up	0.713524	2.19886
L-Phenylalanine	0.00345764	1.61436	0.0161768	0.452951	0.242035	0.0882644	up	0.690964	2.46122
N(pi)-Methyl-L-histidine	0.0112346	1.96895	0.0327832	1	0.539259	0.178873	up	0.977426	1.94944
L-Arginine	0.000580199	1.91586	0.00802448	0.0760061	0.0586001	0.0437834	up	0.937994	3.23642
D-Mannose	0.00507343	1.46209	0.022154	0.664619	0.319626	0.120877	up	0.548032	2.2947
L-Tyrosine	0.00241072	1.77584	0.0126322	0.315805	0.183215	0.0689241	up	0.828503	2.61785
O-Acetylcarnitine	0.000262093	2.24715	0.00604939	0.0343342	0.0298786	0.0330068	up	1.16809	3.58154
L-Tryptophan	0.00787806	1.73095	0.0278926	1	0.449049	0.152188	up	0.791561	2.10358
L-Kynurenine	0.00713482	1.54989	0.0259628	0.934661	0.413819	0.141659	up	0.632169	2.14662
Uridine	3.42927e-05	22.3505	0.00149745	0.00449234	0.00442375	0.00817041	up	4.48223	4.4648
Adenosine	0.0112614	2.98402	0.0327832	1	0.540548	0.178873	up	1.57726	1.94841
Inosine	0.00180374	2.34608	0.0102735	0.23629	0.146103	0.0560543	up	1.23025	2.74383
Nicotinamide mononucleotide	0.0154971	1.81597	0.0362521	1	0.650878	0.1978	up	0.860742	1.80975
Guanosine 5-monophosphate	0.0219014	2.25891	0.047818	1	0.788449	0.260906	up	1.17563	1.65953
alpha-Tocopherol	0.0082	1.41749	0.0282684	1	0.4592	0.154239	up	0.503341	2.08619
1-Methyladenosine	0.000127788	3.79924	0.00418507	0.0167403	0.0154624	0.0228347	up	1.92571	3.89351
Serotonin	0.00622997	2.34715	0.0243745	0.816127	0.373798	0.132993	up	1.23091	2.20551
Xanthurenate	0.0101641	1.705	0.0317022	1	0.511296	0.172974	up	0.769769	1.99293
L-Adrenaline	0.0370357	1.40103	0.0693096	1	0.943251	0.378169	up	0.486484	1.43138
Benzoic acid	0.0142291	1.49729	0.0358465	1	0.612664	0.195587	up	0.582358	1.84682
Hypoxanthine	0.026177	25.8446	0.0535811	1	0.855209	0.29235	up	4.69179	1.58208
2-Oxoglutarate	1.24585e-05	2.31099	0.00149745	0.00163207	0.00161961	0.00817041	up	1.20851	4.90453
Phosphoenolpyruvic Acid	0.02237	1.49527	0.0480404	1	0.793012	0.262119	up	0.580404	1.65033
Glycerone phosphate (Dihydroxyacetone phosphate)	0.020621	1.52302	0.046575	1	0.762977	0.254124	up	0.606935	1.68569
D-Glyceraldehyde 3-phosphate	0.00180295	1.90218	0.0102735	0.236187	0.146039	0.0560543	up	0.927654	2.74402
L-Citrulline	0.00531795	2.679	0.0224726	0.696652	0.330724	0.122616	up	1.42169	2.27426
2/3-Phosphoglyceric acid	0.000645473	2.26604	0.00802448	0.084557	0.0639018	0.0437834	up	1.18018	3.19012
D-Ribose 5-phosphate	0.000748738	2.37323	0.00802448	0.0980847	0.0711301	0.0437834	up	1.24685	3.12567
Pyridoxal phosphate	0.0368265	1.27674	0.0693096	1	0.943251	0.378169	up	0.352468	1.43384
Arachidonate	0.0488914	1.71937	0.0889553	1	0.987689	0.48536	up	0.781877	1.31077
N-Acetyl-beta-neuraminate	0.0134712	1.83827	0.0346025	1	0.59361	0.188799	up	0.878348	1.87059
CMP	0.0130555	1.58919	0.0342055	1	0.587499	0.186633	up	0.668294	1.88421
IMP	0.0096403	10.2338	0.0308019	1	0.501271	0.168062	up	3.35527	2.01591
5-Methyltetrahydrofolate	0.0126258	2.22083	0.0339442	1	0.576461	0.185207	up	1.1511	1.89874
2-Hydroxyglutarate	0.0312158	1.31676	0.0619587	1	0.914227	0.338061	up	0.396989	1.50563
Glyceric acid	0.00149472	2.06368	0.00932422	0.195809	0.125557	0.0508751	up	1.04522	2.82544
Polyprenyl diphosphate	0.00105418	2.40539	0.00920654	0.138098	0.0938223	0.0502329	up	1.26627	2.97708
N6-(1,2-Dicarboxyethyl)-AMP	0.00902363	1.51597	0.0303102	1	0.483368	0.165379	up	0.600241	2.04462
L-Glycine	0.0148305	0.651127	0.0359776	1	0.63396	0.196302	down	-0.618989	1.82884
5-Aminopentanoic acid	0.00127397	0.484425	0.00932422	0.16689	0.110835	0.0508751	down	-1.04565	2.89484
Taurine	0.00280295	0.489918	0.0141225	0.367186	0.207418	0.0770557	down	-1.02939	2.55239
N-Acetylputrescine	0.0126708	0.695868	0.0339442	1	0.576461	0.185207	down	-0.523115	1.8972
L-Asparagine	0.0126967	0.472648	0.0339442	1	0.576461	0.185207	down	-1.08116	1.89631
Acetylcholine	0.0166768	0.62666	0.0383275	1	0.683751	0.209123	down	-0.674246	1.77789
Carnitine	0.00136059	0.294779	0.00932422	0.178237	0.117011	0.0508751	down	-1.76229	2.86627
Succinate	0.00135816	0.292395	0.00932422	0.177919	0.116802	0.0508751	down	-1.77401	2.86705
beta-D-Glucose/L-Galactose	0.00652964	0.101328	0.0244395	0.855383	0.385249	0.133347	down	-3.30289	2.18511
L-Cystathionine	0.0153749	0.579925	0.0362521	1	0.645747	0.1978	down	-0.786061	1.81319
L-Argininosuccinate	0.0240812	0.524579	0.0508811	1	0.818759	0.277619	down	-0.930767	1.61832
UDP	0.0147113	0.486019	0.0359776	1	0.632584	0.196302	down	-1.04091	1.83235
NADH	0.00392035	0.553336	0.0177092	0.513566	0.266584	0.0966251	down	-0.853772	2.40668
Malondialdehyde	0.0123445	0.325879	0.0339442	1	0.567846	0.185207	down	-1.61759	1.90853
beta-D-Fructose	0.00936287	0.0961174	0.0306634	1	0.491988	0.167306	down	-3.37906	2.02859
L-Aspartate	0.000297332	0.150403	0.00604939	0.0389506	0.0338959	0.0330068	down	-2.7331	3.52676
Agmatine	0.0247009	0.697034	0.0513621	1	0.832173	0.280243	down	-0.5207	1.60729
