# Supplementary material for: Targeting SCAMP2 by a natural product auxarconjugatin B for glioblastoma therapy via restoring aspartate metabolic flux
Source: Acta Pharm Sin B. 2026 Feb 27;16(5):3090–108. doi: 10.1016/j.apsb.2026.02.018 (PMC13198271; doi:10.1016/j.apsb.2026.02.018)
Supplement: Multimedia component 5 [file mmc5.xlsx]

## Sheet: Differential proteins in U87
Proteins	p.value	Log2 Fold Change(AUX-B/NC)	FDR	bonferroni	hommel	BY	genenames	group	Log2FC(AUX-B/NC)	Log10p
O00748	0.0054373	0.60537	0.0634406	1	0.9992	0.577843	CES2	up	0.60537	2.26462
O15357	0.000758781	0.77559	0.036767	1	0.9992	0.334889	INPPL1	up	0.77559	3.11988
O76080	0.0133311	0.60578	0.0879188	1	0.9992	0.800801	ZFAND5	up	0.60578	1.87513
P02787	0.0337983	0.828865	0.13589	1	0.9992	1	TF	up	0.828865	1.4711
P35367	0.0437041	0.682443	0.153045	1	0.9992	1	HRH1	up	0.682443	1.35948
P42330	0.0234544	0.916891	0.112505	1	0.9992	1	AKR1C3	up	0.916891	1.62978
P55822	8.23673e-05	0.594893	0.0296264	0.417602	0.338777	0.269849	SH3BGR	up	0.594893	4.08424
P60602	0.00287832	0.659968	0.047404	1	0.9992	0.431775	ROMO1	up	0.659968	2.54086
P80297	0.0302675	1.11246	0.129063	1	0.9992	1	MT1X	up	1.11246	1.51902
Q15276	0.011818	0.683266	0.0833344	1	0.9992	0.759044	RABEP1	up	0.683266	1.92745
Q2VPK5	0.00031702	0.668049	0.0331765	1	0.880227	0.302185	CTU2	up	0.668049	3.49891
Q6F5E8	0.0219523	0.695898	0.109948	1	0.9992	1	CARMIL2	up	0.695898	1.65852
Q6PH81	0.0281876	0.600199	0.124271	1	0.9992	1	C16orf87	up	0.600199	1.54994
Q7Z6K3	0.00687912	1.27627	0.0695073	1	0.9992	0.633101	PTAR1	up	1.27627	2.16247
Q86WA6	0.0341314	0.896512	0.136697	1	0.9992	1	BPHL	up	0.896512	1.46685
Q86Y39	0.00727037	0.730694	0.0707501	1	0.9992	0.644421	NDUFA11	up	0.730694	2.13844
Q8IVS2	0.0092374	0.652793	0.0756837	1	0.9992	0.689358	MCAT	up	0.652793	2.03445
Q8IZ21	0.0341338	0.615418	0.136697	1	0.9992	1	PHACTR4	up	0.615418	1.46682
Q8N3X1	0.0297931	1.01741	0.127791	1	0.9992	1	FNBP4	up	1.01741	1.52588
Q96BX8	0.0227857	0.633596	0.110825	1	0.9992	1	MOB3A	up	0.633596	1.64234
Q96BY7	0.00519648	1.08753	0.0618454	1	0.9992	0.563313	ATG2B	up	1.08753	2.28429
Q96GC9	0.0475494	1.05775	0.159336	1	0.9992	1	VMP1	up	1.05775	1.32285
Q96JQ2	0.0129331	0.727236	0.0868984	1	0.9992	0.791507	CLMN	up	0.727236	1.8883
Q9BTE7	0.012949	1.00136	0.0868984	1	0.9992	0.791507	DCUN1D5	up	1.00136	1.88776
Q9BTX7	0.00588714	0.675447	0.0666246	1	0.9992	0.606844	TTPAL	up	0.675447	2.2301
Q9H2V7	0.00128844	0.729424	0.0416076	1	0.9992	0.378979	SPNS1	up	0.729424	2.88994
Q9H8M2	0.0204314	0.606869	0.106811	1	0.9992	0.972875	BRD9	up	0.606869	1.6897
Q9Y3E2	0.0397052	0.816891	0.14791	1	0.9992	1	BOLA1	up	0.816891	1.40115
P00734	0.0277855	-0.621634	0.123033	1	0.9992	1	F2	down	-0.621634	1.55618
P01008	0.00410984	-0.714297	0.0543102	1	0.9992	0.494679	SERPINC1	down	-0.714297	2.38618
P04004	0.00270138	-0.997439	0.0469654	1	0.9992	0.42778	VTN	down	-0.997439	2.56841
P17600	0.0023705	-0.986394	0.0469654	1	0.9992	0.42778	SYN1	down	-0.986394	2.62516
P99999	0.00327831	-0.954532	0.048762	1	0.9992	0.444144	CYCS	down	-0.954532	2.48435
Q04837	0.00249818	-0.601824	0.0469654	1	0.9992	0.42778	SSBP1	down	-0.601824	2.60238
Q4UJ75;Q5CZ79;Q5SQ80;Q5TYW2;Q5VUR7	0.0146647	-0.753118	0.0916771	1	0.9992	0.835033	ANKRD20A4P;ANKRD20A8P;ANKRD20A2P;ANKRD20A1;ANKRD20A3P	down	-0.753118	1.83373
Q5TEC6	0.0103412	-0.620367	0.0788513	1	0.9992	0.71821	H3-7	down	-0.620367	1.98543
Q7Z5H4	0.000226605	-1.53948	0.0299327	1	0.719698	0.272639	VN1R5	down	-1.53948	3.64473
Q8WV93	0.0497362	-0.946144	0.16227	1	0.9992	1	AFG1L	down	-0.946144	1.30333
Q9H840	0.000573086	-0.84179	0.034117	1	0.998704	0.310752	GEMIN7	down	-0.84179	3.24178
Q9H9Y2	0.00682048	-1.71629	0.0694234	1	0.9992	0.632337	RPF1	down	-1.71629	2.16619
Q9NZP5	0.00136719	-1.24931	0.0425256	1	0.9992	0.387341	OR5AC2	down	-1.24931	2.86417

## Sheet: Differential proteins in U251
Proteins	p.value	Log2 Fold Change(AUX-B/NC)	FDR	bonferroni	hommel	BY	genenames	group	Log2FC(AUX-B/NC)	Log10p
A0FGR8	0.00090608	0.917767	0.00744844	1	0.999874	0.0674498	ESYT2	up	0.917767	3.04283
A1L0T0	0.00264556	0.60745	0.0137689	1	0.999874	0.124685	ILVBL	up	0.60745	2.57748
A4FU28;Q96PC5	0.00578903	1.04123	0.0222716	1	0.999874	0.201681	CTAGE9;MIA2	up	1.04123	2.23739
A6NCE7;Q9GZQ8	5.0306e-05	0.819713	0.00139845	0.241922	0.165809	0.0126637	MAP1LC3B2;MAP1LC3B	up	0.819713	4.29838
O00264	0.00486679	0.774593	0.0198679	1	0.999874	0.179915	PGRMC1	up	0.774593	2.31276
O00458	0.00492193	0.721647	0.0198866	1	0.999874	0.180084	IFRD1	up	0.721647	2.30786
O14653	0.00078352	0.818331	0.00685081	1	0.999874	0.062038	GOSR2	up	0.818331	3.10595
O14682	0.000516494	1.08449	0.00548377	1	0.880041	0.0496586	ENC1	up	1.08449	3.28693
O14763	0.00214185	1.86534	0.0121895	1	0.999874	0.110383	TNFRSF10B	up	1.86534	2.66921
O14786	0.000492896	0.677114	0.00533371	1	0.862568	0.0482997	NRP1	up	0.677114	3.30724
O14967	0.000207752	0.764453	0.00317168	0.99908	0.495696	0.0287214	CLGN	up	0.764453	3.68245
O15155	0.00331207	1.11097	0.0156084	1	0.999874	0.141343	BET1	up	1.11097	2.4799
O15173	0.0061716	0.781916	0.0230857	1	0.999874	0.209054	PGRMC2	up	0.781916	2.2096
O15524	0.00399495	1.18101	0.0175104	1	0.999874	0.158566	SOCS1	up	1.18101	2.39849
O15533	0.00232881	0.632157	0.0128947	1	0.999874	0.116769	TAPBP	up	0.632157	2.63287
O43169	0.00418925	0.761717	0.0181295	1	0.999874	0.164173	CYB5B	up	0.761717	2.37786
O43292	0.000605162	0.750173	0.00591134	1	0.928503	0.0535305	GPAA1	up	0.750173	3.21813
O43304	0.0445922	2.6282	0.0916458	1	0.999874	0.829904	SEC14L5	up	2.6282	1.35074
O60831	0.00204162	0.658126	0.0119588	1	0.999874	0.108294	PRAF2	up	0.658126	2.69002
O60879	0.0143289	1.21446	0.0407739	1	0.999874	0.369231	DIAPH2	up	1.21446	1.84379
O75367	0.00051133	0.602576	0.00546887	1	0.876155	0.0495237	MACROH2A1	up	0.602576	3.2913
O75394	8.58084e-05	0.987395	0.0019496	0.412653	0.255623	0.0176547	MRPL33	up	0.987395	4.06647
O75396	0.00729374	0.761933	0.025753	1	0.999874	0.233208	SEC22B	up	0.761933	2.13705
O75844	0.00386251	0.831438	0.0171039	1	0.999874	0.154885	ZMPSTE24	up	0.831438	2.41313
O76024	0.00488155	0.904517	0.0198866	1	0.999874	0.180084	WFS1	up	0.904517	2.31144
O76080	0.000493554	1.5772	0.00533371	1	0.863156	0.0482997	ZFAND5	up	1.5772	3.30667
O94901	0.00205053	1.33966	0.0119818	1	0.999874	0.108502	SUN1	up	1.33966	2.68813
O95292	0.00267864	0.639315	0.0138776	1	0.999874	0.125669	VAPB	up	0.639315	2.57209
O95361	1.349e-06	0.718052	0.000271126	0.00648734	0.00625396	0.0024552	TRIM16	up	0.718052	5.86999
O95470	0.0073583	0.706398	0.0259429	1	0.999874	0.234927	SGPL1	up	0.706398	2.13322
O95567	0.00218632	1.29156	0.0122684	1	0.999874	0.111097	C22orf31	up	1.29156	2.66029
O95573	0.00213667	0.876728	0.0121895	1	0.999874	0.110383	ACSL3	up	0.876728	2.67026
P00387	0.0190117	0.605998	0.0495324	1	0.999874	0.448544	CYB5R3	up	0.605998	1.72098
P00734	4.31412e-05	0.906063	0.00130482	0.207466	0.146119	0.0118159	F2	up	0.906063	4.36511
P00742	0.0360711	1.38802	0.0782889	1	0.999874	0.70895	F10	up	1.38802	1.44284
P01023	0.000514084	1.39484	0.00548166	1	0.878088	0.0496396	A2M	up	1.39484	3.28897
P01130	0.00120164	0.76065	0.00870282	1	0.999874	0.078809	LDLR	up	0.76065	2.92023
P02042;P68871	0.000508429	0.848807	0.00545766	1	0.873989	0.0494222	HBD;HBB	up	0.848807	3.29377
P02765	9.92427e-05	2.24833	0.00205715	0.477258	0.28639	0.0186286	AHSG	up	2.24833	4.0033
P02768	2.11226e-05	2.06279	0.000997459	0.101579	0.0793365	0.00903255	ALB	up	2.06279	4.67525
P02787	0.000409821	0.838264	0.00478356	1	0.778452	0.0433178	TF	up	0.838264	3.38741
P02788	0.000267724	1.1706	0.00371315	1	0.59408	0.0336247	LTF	up	1.1706	3.57231
P04004	0.00264549	0.979549	0.0137689	1	0.999874	0.124685	VTN	up	0.979549	2.57749
P04217	2.0971e-05	1.99542	0.000997459	0.100849	0.0788509	0.00903255	A1BG	up	1.99542	4.67838
P04843	0.00107581	0.98627	0.0082513	1	0.999874	0.0747202	RPN1	up	0.98627	2.96826
P04844	0.000678659	0.902527	0.00628838	1	0.961077	0.0569449	RPN2	up	0.902527	3.16835
P04908;Q7L7L0	0.000714827	1.10818	0.00644954	1	0.976454	0.0584042	H2AC4;H2AC25	up	1.10818	3.1458
P05412	1.86233e-06	1.14204	0.000308825	0.00895592	0.00856484	0.00279658	JUN	up	1.14204	5.72994
P05546	0.00701898	0.606109	0.0251148	1	0.999874	0.227429	SERPIND1	up	0.606109	2.15373
P07305	0.0252627	0.600227	0.0607138	1	0.999874	0.549798	H1-0	up	0.600227	1.59752
P08174	0.00015071	0.840965	0.00258285	0.724766	0.393044	0.0233892	CD55	up	0.840965	3.82186
P08195	0.000114563	0.89174	0.00223051	0.550936	0.320778	0.0201985	SLC3A2	up	0.89174	3.94095
P08240	0.00556364	0.876219	0.0215771	1	0.999874	0.195392	SRPRA	up	0.876219	2.25464
P09038	0.00270733	1.06938	0.0139311	1	0.999874	0.126154	FGF2	up	1.06938	2.56746
P09601	6.73338e-05	0.744978	0.00166518	0.323808	0.209947	0.0150791	HMOX1	up	0.744978	4.17177
P0C221	2.87954e-05	1.49536	0.00106521	0.138477	0.10398	0.00964607	CCDC175	up	1.49536	4.54068
P10412	0.00425763	0.908076	0.0182937	1	0.999874	0.16566	H1-4	up	0.908076	2.37083
P11021	3.48911e-07	2.26959	0.000174349	0.00167791	0.00166117	0.00157883	HSPA5	up	2.26959	6.45729
P11169;Q8TDB8	3.60863e-06	0.932479	0.000428128	0.0173539	0.0161378	0.00387694	SLC2A3;SLC2A14	up	0.932479	5.44266
P11387	0.000545327	0.881206	0.0055904	1	0.898221	0.0506242	TOP1	up	0.881206	3.26334
P12259	4.19469e-07	1.52385	0.000174349	0.00201723	0.0019908	0.00157883	F5	up	1.52385	6.3773
P13667	5.88753e-05	0.764914	0.00149805	0.283132	0.188283	0.0135657	PDIA4	up	0.764914	4.23007
P14625	4.65967e-07	0.791429	0.000174349	0.00224084	0.00220822	0.00157883	HSP90B1	up	0.791429	6.33164
P15151	0.00014434	0.792439	0.00253332	0.694129	0.380602	0.0229406	PVR	up	0.792439	3.84061
P16401	0.0325906	0.752213	0.0728629	1	0.999874	0.659815	H1-5	up	0.752213	1.48691
P16402	0.00794207	0.930813	0.027207	1	0.999874	0.246374	H1-3	up	0.930813	2.10007
P16403	0.00321515	0.961922	0.0152632	1	0.999874	0.138217	H1-2	up	0.961922	2.4928
P16435	0.00134918	0.829893	0.00930479	1	0.999874	0.0842602	POR	up	0.829893	2.86993
P16615	0.00135828	0.968461	0.00930479	1	0.999874	0.0842602	ATP2A2	up	0.968461	2.86701
P17600	0.00048094	1.12231	0.00524453	1	0.85302	0.0474922	SYN1	up	1.12231	3.31791
P18031	0.00349273	0.603246	0.0160965	1	0.999874	0.145763	PTPN1	up	0.603246	2.45684
P19823	0.0101852	0.97672	0.0320552	1	0.999874	0.290278	ITIH2	up	0.97672	1.99203
P20020	1.38139e-06	0.76882	0.000271126	0.00664309	0.00639996	0.0024552	ATP2B1	up	0.76882	5.85968
P20742	0.000987475	0.923861	0.00783153	1	0.999874	0.0709189	PZP	up	0.923861	3.00547
P21675	0.00510546	0.906661	0.0203063	1	0.999874	0.183885	TAF1	up	0.906661	2.29197
P21926	1.14469e-05	0.622025	0.000797797	0.055048	0.0463026	0.0072245	CD9	up	0.622025	4.94131
P23634	2.89379e-06	0.634744	0.000396185	0.0139163	0.0130799	0.00358768	ATP2B4	up	0.634744	5.53853
P26022	0.000673132	2.36761	0.00624921	1	0.958763	0.0565901	PTX3	up	2.36761	3.1719
P27448	0.00030791	0.650462	0.00400199	1	0.652768	0.0362403	MARK3	up	0.650462	3.51158
P27824	0.00306431	0.991915	0.0148738	1	0.999874	0.134691	CANX	up	0.991915	2.51367
P28300	1.5809e-05	0.997818	0.000907861	0.0760256	0.0616868	0.00822119	LOX	up	0.997818	4.80109
P29317	5.37223e-06	0.966022	0.000527246	0.0258351	0.023337	0.00477451	EPHA2	up	0.966022	5.26985
P29323	0.000180502	0.650069	0.00283991	0.868034	0.447645	0.025717	EPHB2	up	0.650069	3.74352
P30825	0.000126513	0.686654	0.00236884	0.608399	0.345535	0.0214512	SLC7A1	up	0.686654	3.89787
P32929	4.10063e-06	1.03418	0.000448181	0.0197199	0.0181904	0.00405853	CTH	up	1.03418	5.38715
P35610	0.000771071	1.00388	0.00679328	1	0.999248	0.061517	SOAT1	up	1.00388	3.11291
P39656	0.00170935	1.01921	0.0105252	1	0.999874	0.0953118	DDOST	up	1.01921	2.76717
P42167	0.00311223	0.596537	0.0149369	1	0.999874	0.135262	TMPO	up	0.596537	2.50693
P42766	0.00102066	0.592896	0.00798103	1	0.999874	0.0722728	RPL35	up	0.592896	2.99112
P43307	0.0159625	0.768098	0.0439905	1	0.999874	0.398359	SSR1	up	0.768098	1.7969
P43490	1.96157e-07	0.866104	0.000162585	0.000943319	0.000938611	0.0014723	NAMPT	up	0.866104	6.7074
P46977	0.0185251	0.811853	0.0487452	1	0.999874	0.441415	STT3A	up	0.811853	1.73224
P48506	8.45406e-06	0.737004	0.000689077	0.0406556	0.0352957	0.00623998	GCLC	up	0.737004	5.07293
P49796	0.00116641	0.819273	0.00862753	1	0.999874	0.0781272	RGS3	up	0.819273	2.93315
P50402	0.00319183	1.00345	0.0152126	1	0.999874	0.137759	EMD	up	1.00345	2.49596
P51572	0.00149542	0.767249	0.00985346	1	0.999874	0.0892287	BCAP31	up	0.767249	2.82524
P52926	0.00529314	0.635968	0.0208304	1	0.999874	0.188631	HMGA2	up	0.635968	2.27629
P53794	6.54729e-05	0.797222	0.00164848	0.314859	0.205192	0.0149279	SLC5A3	up	0.797222	4.18394
P55040	0.00308306	0.790197	0.014892	1	0.999874	0.134855	GEM	up	0.790197	2.51102
P57088	0.00639529	0.672195	0.0236181	1	0.999874	0.213876	TMEM33	up	0.672195	2.19414
P58004	4.95856e-05	2.16348	0.00139845	0.238457	0.163831	0.0126637	SESN2	up	2.16348	4.30464
P60468	0.0062361	0.895225	0.0232116	1	0.999874	0.210194	SEC61B	up	0.895225	2.20509
P61587	1.84955e-05	1.67332	0.000945984	0.0889449	0.0707453	0.00856642	RND3	up	1.67332	4.73293
P61619	0.00455704	0.973169	0.0189262	1	0.999874	0.171387	SEC61A1	up	0.973169	2.34132
P61803	0.00604636	0.671229	0.0228055	1	0.999874	0.206516	DAD1	up	0.671229	2.21851
P67812	0.00536314	0.723788	0.021037	1	0.999874	0.190502	SEC11A	up	0.723788	2.27058
P68431	0.0266174	0.674361	0.0629008	1	0.999874	0.569602	H3C1	up	0.674361	1.57483
P84243	0.00672045	0.88	0.0242997	1	0.999874	0.220048	H3-3A	up	0.88	2.1726
Q01650	0.00194432	0.738026	0.0114727	1	0.999874	0.103892	SLC7A5	up	0.738026	2.71123
Q03405	9.81108e-05	0.75348	0.00205715	0.471815	0.283835	0.0186286	PLAUR	up	0.75348	4.00828
Q07065	0.00214624	0.871436	0.0122001	1	0.999874	0.110479	CKAP4	up	0.871436	2.66832
Q07820	2.71226e-05	0.767803	0.00106427	0.130433	0.0988078	0.00963756	MCL1	up	0.767803	4.56667
Q12797	0.00144195	0.894794	0.0096044	1	0.999874	0.0869733	ASPH	up	0.894794	2.84105
Q12805	4.76865e-07	1.08424	0.000174349	0.00229324	0.00225891	0.00157883	EFEMP1	up	1.08424	6.3216
Q12846	1.46589e-05	0.644884	0.000907861	0.0704945	0.0576827	0.00822119	STX4	up	0.644884	4.8339
Q12981	0.000176632	1.03012	0.00280436	0.849424	0.440645	0.025395	BNIP1	up	1.03012	3.75293
Q13103	0.000942668	0.914972	0.00762737	1	0.999874	0.0690702	SPP2	up	0.914972	3.02564
Q13319	0.000910814	1.54298	0.0074527	1	0.999874	0.0674884	CDK5R2	up	1.54298	3.04057
Q13445	0.00728138	0.604783	0.0257282	1	0.999874	0.232984	TMED1	up	0.604783	2.13779
Q13501	8.51994e-05	0.929607	0.0019496	0.409724	0.25415	0.0176547	SQSTM1	up	0.929607	4.06956
Q13724	0.00432479	0.771153	0.0183305	1	0.999874	0.165993	MOGS	up	0.771153	2.36404
Q14165	0.0041787	0.699888	0.0181039	1	0.999874	0.163941	MLEC	up	0.699888	2.37896
Q14573	0.00113707	0.986464	0.00851737	1	0.999874	0.0771296	ITPR3	up	0.986464	2.94421
Q14739	0.0024726	0.926718	0.0132561	1	0.999874	0.120041	LBR	up	0.926718	2.60685
Q15005	0.00365938	0.823681	0.0165753	1	0.999874	0.150099	SPCS2	up	0.823681	2.43659
Q15043	0.000235201	1.13506	0.00342753	1	0.543326	0.0310382	SLC39A14	up	1.13506	3.62856
Q15392	0.00269686	0.633247	0.0139304	1	0.999874	0.126147	DHCR24	up	0.633247	2.56914
Q15738	0.00128277	0.811225	0.00905848	1	0.999874	0.0820297	NSDHL	up	0.811225	2.89185
Q17R98	5.17169e-05	1.13784	0.0014112	0.248707	0.169632	0.0127792	ZNF827	up	1.13784	4.28637
Q2PPJ7	0.0244644	1.00762	0.0593888	1	0.999874	0.537799	RALGAPA2	up	1.00762	1.61147
Q2T9J0	0.00490429	0.964885	0.0198866	1	0.999874	0.180084	TYSND1	up	0.964885	2.30942
Q2TB90	0.000332865	1.14151	0.00426742	1	0.68775	0.0386439	HKDC1	up	1.14151	3.47773
Q32MK0;Q86YV6;Q9H1R3	0.000268966	2.15079	0.00371315	1	0.59576	0.0336247	MYLK3;MYLK4;MYLK2	up	2.15079	3.5703
Q4KWH8	0.000669357	0.675106	0.00623825	1	0.95718	0.0564908	PLCH1	up	0.675106	3.17434
Q4UJ75;Q5CZ79;Q5SQ80;Q5TYW2;Q5VUR7	0.000118569	1.39115	0.00228996	0.570199	0.329622	0.0207368	ANKRD20A4P;ANKRD20A8P;ANKRD20A2P;ANKRD20A1;ANKRD20A3P	up	1.39115	3.92603
Q53EP0	0.00110723	1.1601	0.00842513	1	0.999874	0.0762943	FNDC3B	up	1.1601	2.95576
Q53GQ0	0.00150648	0.830484	0.00986811	1	0.999874	0.0893613	HSD17B12	up	0.830484	2.82204
Q53TN4	0.00423012	0.804393	0.0182609	1	0.999874	0.165363	CYBRD1	up	0.804393	2.37365
Q5BJD5	0.0052925	1.14725	0.0208304	1	0.999874	0.188631	TMEM41B	up	1.14725	2.27634
Q5BKT4;Q5I7T1	0.00902687	0.719527	0.0296721	1	0.999874	0.268697	ALG10;ALG10B	up	0.719527	2.04446
Q5JRA6	0.0150103	0.589932	0.0422627	1	0.999874	0.382713	MIA3	up	0.589932	1.82361
Q5JTV8	0.00210984	0.808105	0.0121272	1	0.999874	0.109819	TOR1AIP1	up	0.808105	2.67575
Q5R3I4	0.000291921	2.22044	0.00386735	1	0.629381	0.035021	TTC38	up	2.22044	3.53473
Q5SNT2	0.0309598	0.767485	0.0702853	1	0.999874	0.636473	TMEM201	up	0.767485	1.5092
Q5SWX8	0.00167814	0.736833	0.0104312	1	0.999874	0.0944606	ODR4	up	0.736833	2.77517
Q5TEC6	0.0393452	0.61333	0.0832429	1	0.999874	0.753812	H3-7	up	0.61333	1.40511
Q5VT06	0.0165638	1.08229	0.0449777	1	0.999874	0.407299	CEP350	up	1.08229	1.78084
Q5VU65	0.0277969	1.05095	0.0648147	1	0.999874	0.586933	NUP210L	up	1.05095	1.556
Q6DD88	0.00253147	0.601441	0.0134517	1	0.999874	0.121813	ATL3	up	0.601441	2.59663
Q6NUQ4	0.00360973	1.68847	0.0164231	1	0.999874	0.14872	TMEM214	up	1.68847	2.44253
Q6PIU2	0.00458101	0.925762	0.0189262	1	0.999874	0.171387	NCEH1	up	0.925762	2.33904
Q6UW68	0.000833685	0.937705	0.00714651	1	0.999874	0.0647157	TMEM205	up	0.937705	3.079
Q6UWF7;Q8N323	1.4509e-05	2.69514	0.000907861	0.0697736	0.0571508	0.00822119	NXPE4;NXPE1	up	2.69514	4.83836
Q6UWP7	0.00313952	0.587345	0.0150528	1	0.999874	0.136312	LCLAT1	up	0.587345	2.50314
Q6UX53	0.00205876	0.818817	0.0119913	1	0.999874	0.108588	TMT1B	up	0.818817	2.68639
Q6UX68	0.0045396	0.865433	0.0189176	1	0.999874	0.17131	XKR5	up	0.865433	2.34298
Q6Y1H2	0.0158171	0.738954	0.0437656	1	0.999874	0.396322	HACD2	up	0.738954	1.80087
Q6ZSC3	0.002597	0.639252	0.0136342	1	0.999874	0.123466	RBM43	up	0.639252	2.58553
Q6ZV73	0.000710215	1.03175	0.00641997	1	0.974455	0.0581364	FGD6	up	1.03175	3.14861
Q6ZWJ1	0.0126164	2.18927	0.0374983	1	0.999874	0.339569	STXBP4	up	2.18927	1.89906
Q7Z5H4	0.000404897	1.31673	0.00476041	1	0.772948	0.0431082	VN1R5	up	1.31673	3.39266
Q7Z7A4	0.00664514	1.26972	0.0240999	1	0.999874	0.218238	PXK	up	1.26972	2.1775
Q86TM6	0.000274854	1.63185	0.0037444	1	0.604404	0.0339076	SYVN1	up	1.63185	3.5609
Q86UE4	0.000628928	0.816611	0.00598914	1	0.939536	0.054235	MTDH	up	0.816611	3.2014
Q86UP2	0.000501873	0.943692	0.00539934	1	0.869244	0.0488941	KTN1	up	0.943692	3.29941
Q8IVL0	0.0110906	0.909698	0.0341015	1	0.999874	0.308808	NAV3	up	0.909698	1.95504
Q8IXI1	0.0150394	0.592146	0.0422917	1	0.999874	0.382975	RHOT2	up	0.592146	1.82277
Q8IYT3	0.000127411	0.93536	0.00236884	0.612718	0.347321	0.0214512	CCDC170	up	0.93536	3.89479
Q8N766	0.000730408	0.764962	0.00652887	1	0.983129	0.0591226	EMC1	up	0.764962	3.13643
Q8NC56	0.00435077	0.954099	0.0183695	1	0.999874	0.166346	LEMD2	up	0.954099	2.36143
Q8NHH9	0.00376176	0.587734	0.0168439	1	0.999874	0.152531	ATL2	up	0.587734	2.42461
Q8TC12	0.0101937	0.696019	0.0320597	1	0.999874	0.290319	RDH11	up	0.696019	1.99167
Q8TCB0	0.0026346	1.31298	0.0137689	1	0.999874	0.124685	IFI44	up	1.31298	2.57929
Q8TCJ2	0.00610842	0.975832	0.0229495	1	0.999874	0.207821	STT3B	up	0.975832	2.21407
Q8TCT9	0.00168322	0.831826	0.0104312	1	0.999874	0.0944606	HM13	up	0.831826	2.77386
Q8WV24	3.16647e-06	1.27844	0.000411555	0.0152275	0.0142459	0.00372686	PHLDA1	up	1.27844	5.49943
Q8WVX9	0.00457947	1.05064	0.0189262	1	0.999874	0.171387	FAR1	up	1.05064	2.33918
Q8WYP5	0.0219381	1.05164	0.054948	1	0.999874	0.497585	AHCTF1	up	1.05164	1.6588
Q92504	0.00811204	1.1666	0.02755	1	0.999874	0.249481	SLC39A7	up	1.1666	2.09087
Q92522	4.22562e-05	1.16722	0.00129759	0.20321	0.143671	0.0117504	H1-10	up	1.16722	4.37411
Q92575	0.000613226	0.829743	0.00591134	1	0.932174	0.0535305	UBXN4	up	0.829743	3.21238
Q92597	1.33699e-05	1.00194	0.000868864	0.0642959	0.0531855	0.00786805	NDRG1	up	1.00194	4.87387
Q92963	0.00205599	1.12226	0.0119913	1	0.999874	0.108588	RIT1	up	1.12226	2.68698
Q92974	2.81051e-07	0.667749	0.000174349	0.00135157	0.00134286	0.00157883	ARHGEF2	up	0.667749	6.55121
Q969N2	0.00129588	0.652899	0.0091243	1	0.999874	0.0826257	PIGT	up	0.652899	2.88743
Q969S9	4.60635e-05	1.2723	0.00137438	0.221519	0.154175	0.0124457	GFM2	up	1.2723	4.33664
Q969V3	0.00172267	0.735569	0.0105667	1	0.999874	0.0956876	NCLN	up	0.735569	2.7638
Q96A33	0.000644822	0.930218	0.00609223	1	0.946672	0.0551686	CCDC47	up	0.930218	3.19056
Q96A57	0.00235023	0.706612	0.0129595	1	0.999874	0.117355	TMEM230	up	0.706612	2.62889
Q96AG4	0.00228033	1.00177	0.0126776	1	0.999874	0.114803	LRRC59	up	1.00177	2.642
Q96CS3	0.0207428	0.657853	0.0528908	1	0.999874	0.478956	FAF2	up	0.657853	1.68313
Q96G23	0.0293534	0.598949	0.0674117	1	0.999874	0.610451	CERS2	up	0.598949	1.53234
Q96N66	0.00726756	0.644252	0.0256983	1	0.999874	0.232713	MBOAT7	up	0.644252	2.13861
Q99611	0.000491971	0.667467	0.00533371	1	0.861934	0.0482997	SEPHS2	up	0.667467	3.30806
Q99755	0.00014965	0.955173	0.00257945	0.719667	0.391036	0.0233584	PIP5K1A	up	0.955173	3.82492
Q99988	1.69697e-05	2.25172	0.000916938	0.0816075	0.0656892	0.00830339	GDF15	up	2.25172	4.77032
Q9BQB6	0.00410452	0.681754	0.0178954	1	0.999874	0.162053	VKORC1	up	0.681754	2.38674
Q9BQE4	6.70566e-05	2.1179	0.00166518	0.322475	0.209216	0.0150791	SELENOS	up	2.1179	4.17356
Q9BSJ8	0.0029475	0.742888	0.0146404	1	0.999874	0.132577	ESYT1	up	0.742888	2.53055
Q9BTX1	0.0230213	0.785175	0.0567835	1	0.999874	0.514207	NDC1	up	0.785175	1.63787
Q9BUN8	0.00938262	0.846099	0.0303179	1	0.999874	0.274545	DERL1	up	0.846099	2.02768
Q9BV81	0.0272407	0.748209	0.0638094	1	0.999874	0.57783	EMC6	up	0.748209	1.56478
Q9BVC6	0.0270658	0.690868	0.0636165	1	0.999874	0.576083	TMEM109	up	0.690868	1.56758
Q9BVK6	0.000138603	0.698216	0.00247332	0.666541	0.369301	0.0223973	TMED9	up	0.698216	3.85823
Q9BVT8	0.00644208	0.692235	0.0237031	1	0.999874	0.214645	TMUB1	up	0.692235	2.19097
Q9BW60	0.045185	0.839343	0.0924658	1	0.999874	0.83733	ELOVL1	up	0.839343	1.34501
Q9BW72	0.0230269	0.830005	0.0567835	1	0.999874	0.514207	HIGD2A	up	0.830005	1.63776
Q9BYM8	0.00431516	0.760694	0.0183305	1	0.999874	0.165993	RBCK1	up	0.760694	2.365
Q9BYN0	9.91342e-05	0.76599	0.00205715	0.476737	0.286101	0.0186286	SRXN1	up	0.76599	4.00378
Q9C0B5	0.0268088	0.61443	0.0631481	1	0.999874	0.571841	ZDHHC5	up	0.61443	1.57172
Q9C0E8	0.000908413	0.703464	0.0074527	1	0.999874	0.0674884	LNPK	up	0.703464	3.04172
Q9H0R8	0.0257069	1.65459	0.0615048	1	0.999874	0.556961	GABARAPL1	up	1.65459	1.58995
Q9H0U3	0.00151233	1.17527	0.00986811	1	0.999874	0.0893613	MAGT1	up	1.17527	2.82035
Q9H1E3	0.00268086	0.696829	0.0138776	1	0.999874	0.125669	NUCKS1	up	0.696829	2.57173
Q9H3H5	0.0089847	0.729597	0.0295941	1	0.999874	0.267991	DPAGT1	up	0.729597	2.0465
Q9H3N1	0.00320377	0.777749	0.0152393	1	0.999874	0.138001	TMX1	up	0.777749	2.49434
Q9H792	0.0459662	1.75757	0.093547	1	0.999874	0.847121	PEAK1	up	1.75757	1.33756
Q9HCN8	0.00217644	0.668118	0.0122559	1	0.999874	0.110984	SDF2L1	up	0.668118	2.66225
Q9HCU5	0.000241902	1.24325	0.00351453	1	0.555041	0.031826	PREB	up	1.24325	3.61636
Q9NQC3	0.00424469	0.631831	0.0182937	1	0.999874	0.16566	RTN4	up	0.631831	2.37215
Q9NTJ5	0.0101023	0.739629	0.0319198	1	0.999874	0.289052	SACM1L	up	0.739629	1.99558
Q9NV35	0.0153438	0.758539	0.0428005	1	0.999874	0.387583	NUDT15	up	0.758539	1.81407
Q9NVH0	0.0148554	0.702237	0.0419745	1	0.999874	0.380103	EXD2	up	0.702237	1.82811
Q9NYP7	0.00113134	0.700866	0.00850096	1	0.999874	0.076981	ELOVL5	up	0.700866	2.94641
Q9NZ01	0.0234926	0.601661	0.0575233	1	0.999874	0.520906	TECR	up	0.601661	1.62907
Q9NZP5	6.99167e-07	1.42207	0.000197782	0.00336229	0.00328842	0.00179103	OR5AC2	up	1.42207	6.15542
Q9P035	0.00504714	1.00228	0.0201904	1	0.999874	0.182835	HACD3	up	1.00228	2.29695
Q9P0L0	0.00322526	0.785538	0.0152961	1	0.999874	0.138515	VAPA	up	0.785538	2.49144
Q9P2E9	0.00178205	0.597555	0.0107933	1	0.999874	0.0977397	RRBP1	up	0.597555	2.74908
Q9P2W9	0.00602196	0.778937	0.022767	1	0.999874	0.206168	STX18	up	0.778937	2.22026
Q9P2X0	0.00367778	0.74032	0.0165914	1	0.999874	0.150245	DPM3	up	0.74032	2.43441
Q9UBM7	0.0120567	0.951361	0.0360128	1	0.999874	0.326117	DHCR7	up	0.951361	1.91877
Q9UBS4	0.000614941	0.71125	0.00591134	1	0.932974	0.0535305	DNAJB11	up	0.71125	3.21117
Q9UBV2	0.00153094	0.882028	0.00992273	1	0.999874	0.0898559	SEL1L	up	0.882028	2.81504
Q9UGP8	0.00639518	0.914715	0.0236181	1	0.999874	0.213876	SEC63	up	0.914715	2.19415
Q9UHQ4	0.000135896	0.757744	0.00247332	0.653522	0.363982	0.0223973	BCAP29	up	0.757744	3.86679
Q9UHQ9	0.00298765	0.650065	0.0147142	1	0.999874	0.133246	CYB5R1	up	0.650065	2.52467
Q9ULV0	9.8938e-05	2.69827	0.00205715	0.475793	0.285673	0.0186286	MYO5B	up	2.69827	4.00464
Q9UM00	0.00973338	0.752678	0.031055	1	0.999874	0.28122	TMCO1	up	0.752678	2.01174
Q9UNL2	0.00766193	0.728122	0.0266808	1	0.999874	0.24161	SSR3	up	0.728122	2.11566
Q9UPY5	1.24814e-05	0.71213	0.000845396	0.0600231	0.050013	0.00765554	SLC7A11	up	0.71213	4.90374
Q9Y320	0.00141742	0.801645	0.00954671	1	0.999874	0.0864509	TMX2	up	0.801645	2.8485
Q9Y394	0.0330183	0.808994	0.0735167	1	0.999874	0.665735	DHRS7	up	0.808994	1.48125
Q9Y3E5	0.0356159	0.697152	0.07752	1	0.999874	0.701987	PTRH2	up	0.697152	1.44836
Q9Y4L1	5.4568e-07	1.04691	0.000174349	0.00262418	0.00257834	0.00157883	HYOU1	up	1.04691	6.26306
Q9Y4P3	0.0017934	1.09886	0.0108212	1	0.999874	0.0979917	TBL2	up	1.09886	2.74632
Q9Y576	0.000137984	1.06312	0.00247332	0.663563	0.36814	0.0223973	ASB1	up	1.06312	3.86017
Q9Y5M8	0.00269361	1.06072	0.0139286	1	0.999874	0.126131	SRPRB	up	1.06072	2.56966
Q9Y6A9	0.0189296	0.700109	0.0494598	1	0.999874	0.447887	SPCS1	up	0.700109	1.72286
Q9Y6H1	1.39504e-06	1.00157	0.000271126	0.00670874	0.00646182	0.0024552	CHCHD2	up	1.00157	5.85541
Q9Y6M5	7.00174e-05	1.078	0.00170921	0.336714	0.216751	0.0154778	SLC30A1	up	1.078	4.15479
Q9Y6M7	0.000543876	0.632259	0.0055904	1	0.897396	0.0506242	SLC4A7	up	0.632259	3.2645
A1L020;Q5U5Q3;Q6ZN04;Q86XN8	0.0104462	-0.597021	0.0325149	1	0.999874	0.294441	MEX3A;MEX3C;MEX3B;MEX3D	down	-0.597021	1.98104
A4D1P6	0.000467293	-0.777538	0.00516191	1	0.839361	0.046744	WDR91	down	-0.777538	3.33041
A6NKQ9;P0DN86;P0DN87;Q6NT52	0.000614617	-1.17963	0.00591134	1	0.932974	0.0535305	CGB1;CGB3;CGB7;CGB2	down	-1.17963	3.2114
A6ZKI3	0.000153448	-1.52224	0.00261678	0.737933	0.398198	0.0236965	RTL8C	down	-1.52224	3.81404
O00217	0.000899491	-0.627256	0.00744518	1	0.999874	0.0674203	NDUFS8	down	-0.627256	3.046
O00255	0.0343526	-0.62688	0.0756765	1	0.999874	0.685293	MEN1	down	-0.62688	1.46404
O00461	2.80058e-05	-0.639618	0.00106427	0.13468	0.101584	0.00963756	GOLIM4	down	-0.639618	4.55275
O00584	0.00115932	-0.693954	0.00862753	1	0.999874	0.0781272	RNASET2	down	-0.693954	2.9358
O14545	0.000603091	-1.31003	0.00591134	1	0.927554	0.0535305	TRAFD1	down	-1.31003	3.21962
O14777	4.28623e-05	-0.690557	0.00130459	0.206125	0.145346	0.0118138	NDC80	down	-0.690557	4.36792
O15091	0.0404877	-2.48547	0.0851357	1	0.999874	0.770952	PRORP	down	-2.48547	1.39268
O15460	9.97571e-05	-0.932921	0.00205893	0.479732	0.2875	0.0186448	P4HA2	down	-0.932921	4.00106
O15523	0.0333009	-1.09267	0.0739012	1	0.999874	0.669217	DDX3Y	down	-1.09267	1.47754
O43181	0.00575983	-0.681668	0.0222125	1	0.999874	0.201147	NDUFS4	down	-0.681668	2.23959
O43493	0.0055525	-1.05194	0.0215621	1	0.999874	0.195257	TGOLN2	down	-1.05194	2.25551
O43663	7.57355e-06	-0.625148	0.000658161	0.0364212	0.0319402	0.00596002	PRC1	down	-0.625148	5.1207
O43678	0.00239941	-0.959841	0.0130677	1	0.999874	0.118335	NDUFA2	down	-0.959841	2.6199
O43716	7.12382e-05	-0.99466	0.00172153	0.342585	0.219841	0.0155894	GATC	down	-0.99466	4.14729
O43805	0.00492732	-1.40695	0.0198866	1	0.999874	0.180084	SSNA1	down	-1.40695	2.30739
O43854	0.000230493	-0.754966	0.00338749	1	0.535206	0.0306757	EDIL3	down	-0.754966	3.63734
O60353	0.000188219	-1.12972	0.00292928	0.905147	0.461614	0.0265263	FZD6	down	-1.12972	3.72534
O60783	3.52502e-06	-1.28751	0.000428128	0.0169518	0.0157815	0.00387694	MRPS14	down	-1.28751	5.45284
O75208	0.000511747	-0.642749	0.00546887	1	0.87654	0.0495237	COQ9	down	-0.642749	3.29094
O75362	0.000176694	-1.23959	0.00280436	0.849721	0.440674	0.025395	ZNF217	down	-1.23959	3.75278
O75380	0.000534658	-0.825448	0.0055904	1	0.891809	0.0506242	NDUFS6	down	-0.825448	3.27192
O75438	0.00796954	-0.865168	0.0272392	1	0.999874	0.246666	NDUFB1	down	-0.865168	2.09857
O75446	0.00569494	-1.20431	0.022033	1	0.999874	0.199521	SAP30	down	-1.20431	2.24451
O75448	0.0148556	-0.693217	0.0419745	1	0.999874	0.380103	MED24	down	-0.693217	1.82811
O75487	0.00292059	-1.47475	0.0145545	1	0.999874	0.131799	GPC4	down	-1.47475	2.53453
O75506	0.000911248	-0.835682	0.0074527	1	0.999874	0.0674884	HSBP1	down	-0.835682	3.04036
O75787	0.00635306	-1.13179	0.0235014	1	0.999874	0.212819	ATP6AP2	down	-1.13179	2.19702
O75794	0.00954507	-0.879235	0.0306424	1	0.999874	0.277484	CDC123	down	-0.879235	2.02022
O94813	3.76728e-06	-0.965242	0.000428128	0.0181169	0.0168096	0.00387694	SLIT2	down	-0.965242	5.42397
O94952	0.0486595	-0.856208	0.0978276	1	0.999874	0.885884	FBXO21	down	-0.856208	1.31283
O94964	0.00387138	-0.930836	0.0171274	1	0.999874	0.155098	SOGA1	down	-0.930836	2.41213
O95229	0.00150683	-1.42804	0.00986811	1	0.999874	0.0893613	ZWINT	down	-1.42804	2.82194
O95235	0.00301007	-1.04287	0.0147512	1	0.999874	0.133581	KIF20A	down	-1.04287	2.52142
O95453	0.00759471	-0.729821	0.0265043	1	0.999874	0.240012	PARN	down	-0.729821	2.11949
O95551	0.0223155	-1.48424	0.0555749	1	0.999874	0.503262	TDP2	down	-1.48424	1.65139
O95619	0.000144002	-0.667732	0.00253332	0.692504	0.379876	0.0229406	YEATS4	down	-0.667732	3.84163
O95905	0.000286492	-1.27934	0.00384844	1	0.621402	0.0348498	ECD	down	-1.27934	3.54289
O96006	4.20605e-07	-1.40229	0.000174349	0.00202269	0.00199619	0.00157883	ZBED1	down	-1.40229	6.37613
P00374;Q86XF0	0.000269472	-1.08849	0.00371315	1	0.596611	0.0336247	DHFR;DHFR2	down	-1.08849	3.56949
P00918	0.019352	-1.1434	0.0501692	1	0.999874	0.45431	CA2	down	-1.1434	1.71327
P02452	0.00102665	-1.5379	0.00801486	1	0.999874	0.0725791	COL1A1	down	-1.5379	2.98858
P02511	0.0105824	-0.747084	0.032816	1	0.999874	0.297167	CRYAB	down	-0.747084	1.97541
P04066	0.00119187	-0.701131	0.00865819	1	0.999874	0.0784048	FUCA1	down	-0.701131	2.92377
P04181	0.000480489	-0.639365	0.00524453	1	0.852409	0.0474922	OAT	down	-0.639365	3.31832
P04818	2.11964e-08	-1.08848	5.09667e-05	0.000101933	0.000101912	0.000461532	TYMS	down	-1.08848	7.67374
P05121	2.69104e-06	-1.63497	0.000392158	0.0129412	0.0122066	0.00355121	SERPINE1	down	-1.63497	5.57008
P07711	0.00166206	-0.905314	0.0103938	1	0.999874	0.0941218	CTSL	down	-0.905314	2.77935
P07951	0.0001422	-0.659563	0.00251412	0.683841	0.376404	0.0227668	TPM2	down	-0.659563	3.8471
P08123	0.00171152	-1.38121	0.0105252	1	0.999874	0.0953118	COL1A2	down	-1.38121	2.76662
P09001	0.00142075	-1.64148	0.00955581	1	0.999874	0.0865332	MRPL3	down	-1.64148	2.84748
P09486	2.10797e-05	-0.748255	0.000997459	0.101372	0.0791966	0.00903255	SPARC	down	-0.748255	4.67613
P09493	2.14379e-05	-0.649142	0.00100092	0.103095	0.0803706	0.0090639	TPM1	down	-0.649142	4.66882
P11274	0.000604171	-0.620271	0.00591134	1	0.928007	0.0535305	BCR	down	-0.620271	3.21884
P11802	0.00272016	-0.688386	0.0139311	1	0.999874	0.126154	CDK4	down	-0.688386	2.56541
P12107	0.00135017	-0.94539	0.00930479	1	0.999874	0.0842602	COL11A1	down	-0.94539	2.86961
P12931	0.0315447	-0.916487	0.0711864	1	0.999874	0.644633	SRC	down	-0.916487	1.50107
P13164;Q01628;Q01629	0.00609862	-0.617595	0.0229306	1	0.999874	0.20765	IFITM1;IFITM3;IFITM2	down	-0.617595	2.21477
P13611	0.000694538	-1.48169	0.00633819	1	0.96794	0.0573959	VCAN	down	-1.48169	3.1583
P13995	2.7564e-05	-0.585239	0.00106427	0.132555	0.100223	0.00963756	MTHFD2	down	-0.585239	4.55966
P14136	0.000960459	-0.735148	0.00772382	1	0.999874	0.0699436	GFAP	down	-0.735148	3.01752
P14921	0.00864334	-0.585025	0.0288852	1	0.999874	0.261572	ETS1	down	-0.585025	2.06332
P15291	0.00612703	-0.926413	0.0229858	1	0.999874	0.20815	B4GALT1	down	-0.926413	2.21275
P16035	0.00158188	-1.03463	0.0100892	1	0.999874	0.0913635	TIMP2	down	-1.03463	2.80083
P17050	2.55075e-05	-1.07562	0.00104842	0.122666	0.093638	0.00949407	NAGA	down	-1.07562	4.59333
P17405	0.00450536	-0.753801	0.0188089	1	0.999874	0.170325	SMPD1	down	-0.753801	2.34627
P17676	0.0163279	-0.879118	0.0446141	1	0.999874	0.404006	CEBPB	down	-0.879118	1.78707
P17900	0.0100984	-0.733346	0.0319198	1	0.999874	0.289052	GM2A	down	-0.733346	1.99575
P19404	0.000132607	-0.727925	0.00244332	0.637706	0.357508	0.0221256	NDUFV2	down	-0.727925	3.87743
P20908	3.82814e-06	-1.00081	0.000428128	0.0184095	0.017062	0.00387694	COL5A1	down	-1.00081	5.41701
P21246	0.000265151	-1.77388	0.00370672	1	0.590226	0.0335664	PTN	down	-1.77388	3.57651
P21741	0.0130851	-0.683441	0.0383617	1	0.999874	0.347387	MDK	down	-0.683441	1.88322
P22033	4.62984e-05	-0.970816	0.00137438	0.222649	0.154822	0.0124457	MMUT	down	-0.970816	4.33443
P22681	0.00306817	-0.589162	0.0148738	1	0.999874	0.134691	CBL	down	-0.589162	2.51312
P23921	0.000149364	-1.06616	0.00257945	0.718291	0.390437	0.0233584	RRM1	down	-1.06616	3.82575
P25098	0.00144948	-0.75896	0.00962786	1	0.999874	0.0871857	GRK2	down	-0.75896	2.83879
P26572	0.00208261	-1.22628	0.0120521	1	0.999874	0.109138	MGAT1	down	-1.22628	2.68139
P27658	0.00583964	-0.826636	0.0223946	1	0.999874	0.202796	COL8A1	down	-0.826636	2.23361
P28331	0.000635556	-0.776857	0.00602838	1	0.94253	0.0545904	NDUFS1	down	-0.776857	3.19685
P29373	0.000154958	-0.634542	0.00262391	0.745191	0.40103	0.023761	CRABP2	down	-0.634542	3.80979
P30533	6.34115e-06	-0.727126	0.000575369	0.0304946	0.0272289	0.00521029	LRPAP1	down	-0.727126	5.19783
P31350	0.000291907	-0.815147	0.00386735	1	0.629351	0.035021	RRM2	down	-0.815147	3.53476
P32322	0.000182893	-0.742458	0.00286493	0.879534	0.451929	0.0259436	PYCR1	down	-0.742458	3.7378
P33552	0.000436934	-0.606579	0.00489793	1	0.809201	0.0443535	CKS2	down	-0.606579	3.35958
P34059	0.00125387	-0.745206	0.00895521	1	0.999874	0.0810945	GALNS	down	-0.745206	2.90175
P34741	0.00453091	-0.607382	0.0188978	1	0.999874	0.17113	SDC2	down	-0.607382	2.34381
P35052	6.78796e-09	-0.927543	3.26433e-05	3.26433e-05	3.26433e-05	0.000295603	GPC1	down	-0.927543	8.16826
P35556	0.0314471	-0.609776	0.0711666	1	0.999874	0.644454	FBN2	down	-0.609776	1.50242
P37268	0.0395139	-1.23523	0.0835264	1	0.999874	0.756379	FDFT1	down	-1.23523	1.40325
P38432	0.00227705	-0.798186	0.012674	1	0.999874	0.11477	COIL	down	-0.798186	2.64263
P40692	5.28211e-05	-0.605478	0.0014112	0.254016	0.172619	0.0127792	MLH1	down	-0.605478	4.27719
P41134	0.000717832	-2.97484	0.00645244	1	0.977687	0.0584305	ID1	down	-2.97484	3.14398
P41221;Q9H1J7	0.00428652	-1.22566	0.0182937	1	0.999874	0.16566	WNT5A;WNT5B	down	-1.22566	2.36789
P43003	0.00165411	-1.40073	0.0103711	1	0.999874	0.0939158	SLC1A3	down	-1.40073	2.78144
P43357	0.0139649	-1.84367	0.0402354	1	0.999874	0.364354	MAGEA3	down	-1.84367	1.85496
P47985	0.00137524	-0.637077	0.00939422	1	0.999874	0.0850699	UQCRFS1	down	-0.637077	2.86162
P48431	9.97351e-06	-1.53423	0.000726706	0.0479626	0.0409213	0.00658074	SOX2	down	-1.53423	5.00115
P48436	0.00100182	-5.02712	0.0078791	1	0.999874	0.0713497	SOX9	down	-5.02712	2.99921
P48730	0.00488899	-0.707246	0.0198866	1	0.999874	0.180084	CSNK1D	down	-0.707246	2.31078
P49406	2.91334e-05	-1.03307	0.00106949	0.140103	0.105013	0.00968479	MRPL19	down	-1.03307	4.53561
P49454	2.09752e-05	-0.662409	0.000997459	0.10087	0.0788667	0.00903255	CENPF	down	-0.662409	4.67829
P49643	4.73701e-06	-0.76574	0.000495224	0.0227803	0.0207813	0.00448453	PRIM2	down	-0.76574	5.3245
P49821	4.0048e-05	-0.96765	0.0012679	0.192591	0.137365	0.0114815	NDUFV1	down	-0.96765	4.39742
P50548	0.00161744	-0.923789	0.0102077	1	0.999874	0.0924364	ERF	down	-0.923789	2.79117
P51398	0.000386498	-0.828954	0.00465832	1	0.751822	0.0421837	DAP3	down	-0.828954	3.41285
P51784	0.00188048	-0.615367	0.0112199	1	0.999874	0.101603	USP11	down	-0.615367	2.72573
P51965;Q969T4;Q96LR5	0.00659825	-0.589915	0.023966	1	0.999874	0.217026	UBE2E1;UBE2E3;UBE2E2	down	-0.589915	2.18057
P53634	0.000304608	-0.811604	0.00400021	1	0.647901	0.0362242	CTSC	down	-0.811604	3.51626
P56556	0.000107878	-1.21752	0.0021616	0.518784	0.305834	0.0195745	NDUFA6	down	-1.21752	3.96707
P62166	0.0139077	-0.694788	0.0400971	1	0.999874	0.363102	NCS1	down	-0.694788	1.85675
P62253	0.027867	-1.07302	0.0648971	1	0.999874	0.58768	UBE2G1	down	-1.07302	1.55491
P62875	0.00296962	-0.75755	0.0146621	1	0.999874	0.132774	POLR2L	down	-0.75755	2.5273
P78317	0.0242482	-2.58912	0.0589831	1	0.999874	0.534126	RNF4	down	-2.58912	1.61532
P78504	4.23625e-05	-1.20696	0.00129759	0.203721	0.143948	0.0117504	JAG1	down	-1.20696	4.37302
P82650	0.000541136	-0.897493	0.0055904	1	0.895724	0.0506242	MRPS22	down	-0.897493	3.26669
P82673	0.0336705	-1.40155	0.0743871	1	0.999874	0.673617	MRPS35	down	-1.40155	1.47275
P82675	0.036157	-1.00745	0.0784299	1	0.999874	0.710227	MRPS5	down	-1.00745	1.44181
P82912	0.00161268	-3.19092	0.0102077	1	0.999874	0.0924364	MRPS11	down	-3.19092	2.79245
P82914	0.000550508	-1.32266	0.00560888	1	0.901396	0.0507916	MRPS15	down	-1.32266	3.25924
P82930	0.0156425	-0.6113	0.0434257	1	0.999874	0.393244	MRPS34	down	-0.6113	1.80569
P82932	0.00428035	-1.30795	0.0182937	1	0.999874	0.16566	MRPS6	down	-1.30795	2.36852
P84101	9.54895e-05	-0.996978	0.00205715	0.459209	0.277874	0.0186286	SERF2	down	-0.996978	4.02004
P99999	0.000814691	-1.09706	0.00704649	1	0.999874	0.0638099	CYCS	down	-1.09706	3.08901
Q03111	0.00244917	-0.835951	0.0131919	1	0.999874	0.11946	MLLT1	down	-0.835951	2.61098
Q04726	0.00250098	-0.605253	0.0133635	1	0.999874	0.121014	TLE3	down	-0.605253	2.60189
Q08117	0.00295	-1.09507	0.0146404	1	0.999874	0.132577	TLE5	down	-1.09507	2.53018
Q12834	0.0260458	-1.14525	0.062074	1	0.999874	0.562115	CDC20	down	-1.14525	1.58426
Q12882	1.33536e-06	-1.86494	0.000271126	0.00642174	0.00619339	0.0024552	DPYD	down	-1.86494	5.8744
Q12982	0.000146095	-0.75164	0.0025378	0.702569	0.384005	0.0229812	BNIP2	down	-0.75164	3.83537
Q13049	0.00148181	-0.97021	0.00980198	1	0.999874	0.0887625	TRIM32	down	-0.97021	2.82921
Q13405	0.0027119	-0.876365	0.0139311	1	0.999874	0.126154	MRPL49	down	-0.876365	2.56673
Q13950	0.00058714	-0.633753	0.00582177	1	0.920216	0.0527194	RUNX2	down	-0.633753	3.23126
Q14061	3.93278e-05	-1.58565	0.0012679	0.189127	0.135326	0.0114815	COX17	down	-1.58565	4.4053
Q14197	7.19732e-05	-0.842861	0.0017306	0.346119	0.221677	0.0156715	MRPL58	down	-0.842861	4.14283
Q14257	0.00124416	-0.706313	0.00891678	1	0.999874	0.0807464	RCN2	down	-0.706313	2.90512
Q14493	2.27312e-05	-0.602699	0.00100901	0.109314	0.0845853	0.00913718	SLBP	down	-0.602699	4.64338
Q14657	0.0257905	-1.33348	0.0616435	1	0.999874	0.558217	LAGE3	down	-1.33348	1.58854
Q14999	0.00133562	-0.647313	0.00929521	1	0.999874	0.0841734	CUL7	down	-0.647313	2.87432
Q15004	1.15584e-07	-2.0864	0.000162585	0.000555846	0.000554227	0.0014723	PCLAF	down	-2.0864	6.9371
Q15052	0.0216906	-0.685471	0.0546114	1	0.999874	0.494537	ARHGEF6	down	-0.685471	1.66373
Q15070	0.0306099	-3.15756	0.0696654	1	0.999874	0.630859	OXA1L	down	-3.15756	1.51414
Q15345	0.000162477	-1.16657	0.00270363	0.78135	0.414965	0.0244829	LRRC41	down	-1.16657	3.78921
Q15582	0.000247559	-0.626698	0.00357511	1	0.564434	0.0323746	TGFBI	down	-0.626698	3.60632
Q15651	0.0210916	-0.951182	0.0535531	1	0.999874	0.484954	HMGN3	down	-0.951182	1.67589
Q15773	0.000336318	-0.768893	0.00426742	1	0.69204	0.0386439	MLF2	down	-0.768893	3.47325
Q15904	0.0142263	-0.619533	0.0406742	1	0.999874	0.368328	ATP6AP1	down	-0.619533	1.84691
Q16540	7.33532e-05	-2.15782	0.00174631	0.352755	0.225194	0.0158139	MRPL23	down	-2.15782	4.13458
Q16795	0.000828233	-0.804031	0.00711245	1	0.999874	0.0644073	NDUFA9	down	-0.804031	3.08185
Q16877	0.00428154	-1.1931	0.0182937	1	0.999874	0.16566	PFKFB4	down	-1.1931	2.3684
Q2TAA2	0.00431955	-0.681052	0.0183305	1	0.999874	0.165993	IAH1	down	-0.681052	2.36456
Q3B726	0.00238921	-1.12793	0.0130478	1	0.999874	0.118155	POLR1F	down	-1.12793	2.62175
Q4L180	0.00205964	-0.879716	0.0119913	1	0.999874	0.108588	FILIP1L	down	-0.879716	2.68621
Q5T653	0.00087902	-0.912359	0.0073309	1	0.999874	0.0663854	MRPL2	down	-0.912359	3.056
Q5T7W0	0.00394516	-0.709178	0.0173421	1	0.999874	0.157043	ZNF618	down	-0.709178	2.40393
Q5TA45	2.21672e-05	-0.587762	0.00100585	0.106602	0.0827502	0.00910853	INTS11	down	-0.587762	4.65429
Q68CQ7	0.00179584	-1.0818	0.0108223	1	0.999874	0.0980019	GLT8D1	down	-1.0818	2.74573
Q6P1L8	0.00157263	-1.80873	0.0100481	1	0.999874	0.0909909	MRPL14	down	-1.80873	2.80337
Q6PJG6	5.27964e-05	-1.06739	0.0014112	0.253898	0.172539	0.0127792	BRAT1	down	-1.06739	4.2774
Q6PL18	0.00819651	-1.20849	0.027778	1	0.999874	0.251546	ATAD2	down	-1.20849	2.08637
Q6UVY6	0.000178797	-1.40847	0.00282841	0.859836	0.44449	0.0256128	MOXD1	down	-1.40847	3.74764
Q6V1X1	0.0339165	-0.604854	0.0748528	1	0.999874	0.677834	DPP8	down	-0.604854	1.46959
Q6ZT62;Q9Y3L3	0.00591442	-0.909915	0.0225165	1	0.999874	0.2039	BARGIN;SH3BP1	down	-0.909915	2.22809
Q7LG56	0.00793985	-1.03563	0.027207	1	0.999874	0.246374	RRM2B	down	-1.03563	2.10019
Q7RTS9	0.000249655	-1.33039	0.00358532	1	0.567509	0.0324671	DYM	down	-1.33039	3.60266
Q7Z2W9	0.000133872	-1.04463	0.00244787	0.64379	0.359982	0.0221669	MRPL21	down	-1.04463	3.87331
Q7Z5L9	0.000390076	-0.672349	0.004678	1	0.755968	0.0423619	IRF2BP2	down	-0.672349	3.40885
Q86SF2	0.00116818	-0.807495	0.00862753	1	0.999874	0.0781272	GALNT7	down	-0.807495	2.93249
Q86TG7	5.31292e-05	-1.12244	0.00141159	0.255498	0.173467	0.0127828	PEG10	down	-1.12244	4.27467
Q86UU0	0.0002934	-1.16657	0.00387626	1	0.631673	0.0351017	BCL9L	down	-1.16657	3.53254
Q86XI2	0.000125159	-0.782963	0.00236884	0.601887	0.342809	0.0214512	NCAPG2	down	-0.782963	3.90254
Q8IV38	0.0150508	-0.846821	0.0422917	1	0.999874	0.382975	ANKMY2	down	-0.846821	1.82244
Q8IVL5	0.00626918	-2.13444	0.0232572	1	0.999874	0.210607	P3H2	down	-2.13444	2.20279
Q8IVM0	5.20999e-06	-0.621284	0.000521976	0.0250548	0.0226843	0.00472678	CCDC50	down	-0.621284	5.28316
Q8IWA4	6.31557e-06	-0.755678	0.000575369	0.0303716	0.0271254	0.00521029	MFN1	down	-0.755678	5.19959
Q8IXM3	0.000883528	-1.93371	0.00733832	1	0.999874	0.0664526	MRPL41	down	-1.93371	3.05378
Q8IZ07	4.17872e-05	-0.844373	0.00129648	0.200954	0.142327	0.0117404	ANKRD13A	down	-0.844373	4.37896
Q8N5N7	0.000324272	-0.747272	0.00418076	1	0.676755	0.0378591	MRPL50	down	-0.747272	3.48909
Q8N983	0.000428263	-1.0125	0.00487542	1	0.799568	0.0441497	MRPL43	down	-1.0125	3.36829
Q8NBJ7	8.88781e-06	-0.732706	0.00070068	0.0427415	0.0369289	0.00634505	SUMF2	down	-0.732706	5.05121
Q8NBK3	0.000272605	-0.777676	0.00372431	1	0.601094	0.0337257	SUMF1	down	-0.777676	3.56447
Q8NCH0	3.06716e-05	-1.79218	0.00109195	0.1475	0.109682	0.00988823	CHST14	down	-1.79218	4.51326
Q8NEZ2	0.0118989	-1.18793	0.035719	1	0.999874	0.323456	VPS37A	down	-1.18793	1.92449
Q8TAA9	0.00230756	-0.796642	0.0128142	1	0.999874	0.11604	VANGL1	down	-0.796642	2.63685
Q8TCY9	0.000741278	-0.70981	0.00660149	1	0.987697	0.0597802	URGCP	down	-0.70981	3.13002
Q8WUH6	0.00271855	-0.626543	0.0139311	1	0.999874	0.126154	TMEM263	down	-0.626543	2.56566
Q8WVM0	0.0013287	-1.10556	0.00927215	1	0.999874	0.0839645	TFB1M	down	-1.10556	2.87657
Q8WXA3	0.000521518	-1.36073	0.00549996	1	0.883452	0.0498052	RUFY2	down	-1.36073	3.28273
Q92567	8.8036e-05	-1.52657	0.00196914	0.423365	0.261027	0.0178317	FAM168A	down	-1.52657	4.05534
Q92665	0.0136272	-0.79671	0.0394542	1	0.999874	0.35728	MRPS31	down	-0.79671	1.86559
Q92743	0.000121381	-0.718718	0.00233488	0.583721	0.335254	0.0211437	HTRA1	down	-0.718718	3.91585
Q92793	0.0047857	-0.761864	0.0196202	1	0.999874	0.177672	CREBBP	down	-0.761864	2.32005
Q92947	0.0477736	-0.620633	0.0963863	1	0.999874	0.872832	GCDH	down	-0.620633	1.32081
Q93062	3.75329e-06	-0.993139	0.000428128	0.0180496	0.0167472	0.00387694	RBPMS	down	-0.993139	5.42559
Q96A35	0.00708496	-2.1082	0.0252944	1	0.999874	0.229055	MRPL24	down	-2.1082	2.14966
Q96AH0;Q9BQ15	0.000565029	-0.868373	0.00569125	1	0.91013	0.0515375	NABP1;NABP2	down	-0.868373	3.24793
Q96BP2	0.000346686	-0.696285	0.00435303	1	0.704465	0.0394191	CHCHD1	down	-0.696285	3.46006
Q96BR5	0.00289683	-1.03769	0.0145265	1	0.999874	0.131545	COA7	down	-1.03769	2.53808
Q96C36	2.28701e-05	-1.17855	0.00100901	0.109982	0.085054	0.00913718	PYCR2	down	-1.17855	4.64073
Q96C57	0.0106549	-0.689187	0.0329937	1	0.999874	0.298777	CUSTOS	down	-0.689187	1.97245
Q96DV4	1.57914e-05	-1.04458	0.000907861	0.0759407	0.0616179	0.00822119	MRPL38	down	-1.04458	4.80158
Q96EA4	1.87762e-05	-0.629763	0.000945984	0.090295	0.0716689	0.00856642	SPDL1	down	-0.629763	4.72639
Q96EI5	0.00510451	-1.02481	0.0203063	1	0.999874	0.183885	TCEAL4	down	-1.02481	2.29205
Q96EL3	0.000263267	-0.691625	0.00369111	1	0.58749	0.0334251	MRPL53	down	-0.691625	3.5796
Q96EY7	2.44834e-05	-1.29481	0.00104195	0.117741	0.0903192	0.00943546	PTCD3	down	-1.29481	4.61113
Q96F45;Q9H7S9	2.81667e-05	-1.36875	0.00106427	0.135454	0.102076	0.00963756	ZNF503;ZNF703	down	-1.36875	4.55026
Q96FZ2	0.00120941	-1.53132	0.00872168	1	0.999874	0.0789798	HMCES	down	-1.53132	2.91743
Q96G61	0.00356046	-1.28256	0.0163006	1	0.999874	0.147611	NUDT11	down	-1.28256	2.44849
Q96GC5	3.63908e-06	-0.957923	0.000428128	0.0175003	0.0162667	0.00387694	MRPL48	down	-0.957923	5.43901
Q96GD4	1.47327e-05	-0.789653	0.000907861	0.0708496	0.057929	0.00822119	AURKB	down	-0.789653	4.83172
Q96HR8	0.0163731	-0.646461	0.0446615	1	0.999874	0.404435	NAF1	down	-0.646461	1.78587
Q96KQ7	0.00153088	-0.598143	0.00992273	1	0.999874	0.0898559	EHMT2	down	-0.598143	2.81506
Q96PP8	0.00301221	-0.779101	0.0147512	1	0.999874	0.133581	GBP5	down	-0.779101	2.52112
Q96Q15	0.0311359	-0.728515	0.0705912	1	0.999874	0.639243	SMG1	down	-0.728515	1.50674
Q96RE7	1.853e-05	-0.749317	0.000945984	0.0891107	0.0708587	0.00856642	NACC1	down	-0.749317	4.73212
Q96T88	5.80077e-07	-1.12984	0.000174349	0.00278959	0.00273738	0.00157883	UHRF1	down	-1.12984	6.23651
Q99081	0.0177406	-0.644067	0.0472656	1	0.999874	0.428017	TCF12	down	-0.644067	1.75103
Q99519	4.70711e-05	-0.725412	0.00138874	0.226365	0.156935	0.0125758	NEU1	down	-0.725412	4.32725
Q99523	0.0060524	-1.42912	0.0228103	1	0.999874	0.20656	SORT1	down	-1.42912	2.21807
Q99538	0.0137558	-1.1098	0.0397547	1	0.999874	0.360001	LGMN	down	-1.1098	1.86151
Q99985	0.00738808	-0.76972	0.0260288	1	0.999874	0.235705	SEMA3C	down	-0.76972	2.13147
Q9BRJ2	0.000340012	-0.855175	0.00430294	1	0.696422	0.0389655	MRPL45	down	-0.855175	3.46851
Q9BRJ7	0.0174535	-0.944339	0.0467911	1	0.999874	0.423719	NUDT16L1	down	-0.944339	1.75812
Q9BSL1	0.00150416	-0.605062	0.00986811	1	0.999874	0.0893613	UBAC1	down	-0.605062	2.82271
Q9BSV6	0.000371168	-0.719214	0.00453032	1	0.73417	0.0410246	TSEN34	down	-0.719214	3.43043
Q9BSY4	0.00243024	-1.63172	0.013161	1	0.999874	0.119181	CHCHD5	down	-1.63172	2.61435
Q9BT73	0.0106483	-0.607242	0.0329937	1	0.999874	0.298777	PSMG3	down	-0.607242	1.97272
Q9BTX7	0.00098654	-0.933159	0.00783153	1	0.999874	0.0709189	TTPAL	down	-0.933159	3.00589
Q9BTY2	2.85487e-05	-0.586833	0.00106427	0.137291	0.103232	0.00963756	FUCA2	down	-0.586833	4.54441
Q9BV57	5.03879e-05	-1.2947	0.00139845	0.242315	0.166028	0.0126637	ADI1	down	-1.2947	4.29767
Q9BVW5	2.62238e-05	-0.78883	0.00105975	0.12611	0.0959268	0.00959665	TIPIN	down	-0.78883	4.5813
Q9BW92	0.0217495	-0.793171	0.054618	1	0.999874	0.494597	TARS2	down	-0.793171	1.66255
Q9BWS9	0.0036994	-0.613466	0.0166265	1	0.999874	0.150563	CHID1	down	-0.613466	2.43187
Q9BY42	1.10892e-05	-0.663923	0.000784233	0.0533278	0.0449998	0.00710167	RTF2	down	-0.663923	4.9551
Q9BYC9	0.000217099	-0.775836	0.00325243	1	0.51192	0.0294526	MRPL20	down	-0.775836	3.66334
Q9BYD1	8.95843e-05	-1.58432	0.00199449	0.430811	0.264542	0.0180613	MRPL13	down	-1.58432	4.04777
Q9BYD2	0.00220778	-0.898118	0.01236	1	0.999874	0.111927	MRPL9	down	-0.898118	2.65604
Q9BYD3	8.23507e-07	-0.797984	0.000220014	0.00396024	0.00386307	0.00199235	MRPL4	down	-0.797984	6.08433
Q9BYN8	0.000161437	-0.833547	0.00269566	0.776349	0.413117	0.0244107	MRPS26	down	-0.833547	3.792
Q9BZE1	0.00043518	-1.57663	0.00488967	1	0.807259	0.0442787	MRPL37	down	-1.57663	3.36133
Q9BZL1	0.00112339	-0.880402	0.00848472	1	0.999874	0.076834	UBL5	down	-0.880402	2.94947
Q9BZV1	0.001847	-1.21391	0.0110889	1	0.999874	0.100417	UBXN6	down	-1.21391	2.73353
Q9C037	0.00279472	-0.607894	0.014177	1	0.999874	0.128381	TRIM4	down	-0.607894	2.55366
Q9GZP4	0.00028056	-0.641315	0.00379671	1	0.612744	0.0343813	PITHD1	down	-0.641315	3.55197
Q9GZX9	7.66418e-06	-1.64461	0.000658161	0.036857	0.0322892	0.00596002	TWSG1	down	-1.64461	5.11553
Q9H061	0.015874	-0.606198	0.0438471	1	0.999874	0.397061	TMEM126A	down	-0.606198	1.79931
Q9H0A8	4.96938e-05	-0.698226	0.00139845	0.238977	0.164138	0.0126637	COMMD4	down	-0.698226	4.3037
Q9H0F6	0.0118504	-1.46293	0.0356179	1	0.999874	0.32254	SHARPIN	down	-1.46293	1.92627
Q9H0U6	3.26293e-05	-0.895651	0.00112888	0.156914	0.115608	0.0102227	MRPL18	down	-0.895651	4.48639
Q9H1B5	0.00247177	-0.669916	0.0132561	1	0.999874	0.120041	XYLT2	down	-0.669916	2.60699
Q9H334	0.000103264	-0.934102	0.00209534	0.496596	0.295438	0.0189745	FOXP1	down	-0.934102	3.98605
Q9H3R5	0.00116136	-1.86437	0.00862753	1	0.999874	0.0781272	CENPH	down	-1.86437	2.93503
Q9H4H8	0.00793728	-0.871337	0.027207	1	0.999874	0.246374	FAM83D	down	-0.871337	2.10033
Q9H7L9	0.0221435	-0.652186	0.055261	1	0.999874	0.50042	SUDS3	down	-0.652186	1.65475
Q9H840	0.0315217	-0.791073	0.0711864	1	0.999874	0.644633	GEMIN7	down	-0.791073	1.50139
Q9H8V3	0.00133038	-1.20538	0.00927215	1	0.999874	0.0839645	ECT2	down	-1.20538	2.87603
Q9H9B1	0.00545044	-0.621634	0.0213099	1	0.999874	0.192973	EHMT1	down	-0.621634	2.26357
Q9H9J2	0.0016999	-0.787604	0.010494	1	0.999874	0.0950289	MRPL44	down	-0.787604	2.76958
Q9HBU6	0.00267854	-1.34813	0.0138776	1	0.999874	0.125669	ETNK1	down	-1.34813	2.5721
Q9HCK8	0.00125511	-0.594621	0.00895521	1	0.999874	0.0810945	CHD8	down	-0.594621	2.90132
Q9HD33	0.000216287	-1.49493	0.00325243	1	0.510461	0.0294526	MRPL47	down	-1.49493	3.66497
Q9NP92	9.84475e-06	-1.71208	0.000726706	0.0473434	0.0404521	0.00658074	MRPS30	down	-1.71208	5.0068
Q9NPD8	5.6537e-06	-1.00301	0.000533111	0.0271886	0.0244692	0.00482762	UBE2T	down	-1.00301	5.24767
Q9NPR2	0.000170153	-1.63634	0.00274585	0.818264	0.42891	0.0248652	SEMA4B	down	-1.63634	3.76916
Q9NPR9	0.0150646	-0.980183	0.0422917	1	0.999874	0.382975	GPR108	down	-0.980183	1.82204
Q9NR33	4.6184e-06	-1.01903	0.000493553	0.0222099	0.0203025	0.00446941	POLE4	down	-1.01903	5.33551
Q9NRX2	0.000431066	-1.4484	0.00488311	1	0.802646	0.0442193	MRPL17	down	-1.4484	3.36546
Q9NUY8	0.0107512	-0.987661	0.0332491	1	0.999874	0.30109	TBC1D23	down	-0.987661	1.96854
Q9NVP2	0.00266826	-0.693465	0.013868	1	0.999874	0.125583	ASF1B	down	-0.693465	2.57377
Q9NVS2	0.000412505	-1.04734	0.00480323	1	0.781539	0.043496	MRPS18A	down	-1.04734	3.38457
Q9NWQ9	0.0390022	-0.642088	0.0826626	1	0.999874	0.748556	C14orf119	down	-0.642088	1.40891
Q9NWU5	0.000364041	-0.681128	0.00447704	1	0.725533	0.0405421	MRPL22	down	-0.681128	3.43885
Q9NWZ8	0.000113105	-0.79122	0.0022201	0.543923	0.317487	0.0201042	GEMIN8	down	-0.79122	3.94652
Q9NX18	0.00288912	-2.29783	0.014518	1	0.999874	0.131469	SDHAF2	down	-2.29783	2.53923
Q9NX20	0.000859873	-1.39195	0.00728016	1	0.999874	0.065926	MRPL16	down	-1.39195	3.06557
Q9NYJ1	0.000682546	-0.62187	0.00630012	1	0.962837	0.0570511	COA4	down	-0.62187	3.16587
Q9NYJ8	0.0439756	-0.705443	0.0908023	1	0.999874	0.822266	TAB2	down	-0.705443	1.35679
Q9NYK5	0.000174161	-0.698336	0.00279139	0.837539	0.436098	0.0252776	MRPL39	down	-0.698336	3.75905
Q9NZJ9	0.00432177	-0.672431	0.0183305	1	0.999874	0.165993	NUDT4	down	-0.672431	2.36434
Q9P015	8.53359e-05	-1.32683	0.0019496	0.410381	0.254472	0.0176547	MRPL15	down	-1.32683	4.06887
Q9P0J1	0.000428842	-0.667684	0.00487542	1	0.80022	0.0441497	PDP1	down	-0.667684	3.3677
Q9P0M9	0.000216913	-1.89284	0.00325243	1	0.511679	0.0294526	MRPL27	down	-1.89284	3.66371
Q9P2K8	0.00160101	-0.826733	0.0101685	1	0.999874	0.0920813	EIF2AK4	down	-0.826733	2.79561
Q9UBT7	0.00345882	-1.87088	0.0159949	1	0.999874	0.144843	CTNNAL1	down	-1.87088	2.46107
Q9UBU8	0.00342886	-0.696845	0.0159645	1	0.999874	0.144568	MORF4L1	down	-0.696845	2.46485
Q9UDW1	0.00382774	-1.15662	0.0170757	1	0.999874	0.15463	UQCR10	down	-1.15662	2.41706
Q9UEE5	0.00845021	-0.620387	0.0283977	1	0.999874	0.257157	STK17A	down	-0.620387	2.07313
Q9UFN0	0.00696861	-0.86023	0.0249531	1	0.999874	0.225965	NIPSNAP3A	down	-0.86023	2.15685
Q9UFW8	0.000138864	-0.654934	0.00247332	0.667798	0.369795	0.0223973	CGGBP1	down	-0.654934	3.85741
Q9UI09	0.0150596	-2.04088	0.0422917	1	0.999874	0.382975	NDUFA12	down	-2.04088	1.82219
Q9UJX5	1.1493e-06	-0.597433	0.000271126	0.00552696	0.00535457	0.0024552	ANAPC4	down	-0.597433	5.93957
Q9UKM7	0.000976261	-0.919024	0.00778778	1	0.999874	0.0705228	MAN1B1	down	-0.919024	3.01043
Q9UPT9	7.82816e-06	-1.46382	0.000660449	0.0376456	0.0329096	0.00598074	USP22	down	-1.46382	5.10634
Q9Y294	0.0102083	-0.72671	0.032065	1	0.999874	0.290367	ASF1A	down	-0.72671	1.99105
Q9Y296	0.000101034	-0.845575	0.00207146	0.485872	0.290418	0.0187582	TRAPPC4	down	-0.845575	3.99553
Q9Y2G5	0.00390876	-0.641873	0.017226	1	0.999874	0.155991	POFUT2	down	-0.641873	2.40796
Q9Y2R9	0.00291822	-1.02175	0.0145545	1	0.999874	0.131799	MRPS7	down	-1.02175	2.53488
Q9Y2S7	8.63516e-05	-0.85101	0.0019496	0.415265	0.256982	0.0176547	POLDIP2	down	-0.85101	4.06373
Q9Y3D9	0.0003981	-0.712442	0.00471543	1	0.765148	0.0427008	MRPS23	down	-0.712442	3.40001
Q9Y3I1	0.00262083	-0.954054	0.0137324	1	0.999874	0.124355	FBXO7	down	-0.954054	2.58156
Q9Y4C2	2.10155e-06	-0.957616	0.000326011	0.0101064	0.0096335	0.00295222	TCAF1	down	-0.957616	5.67746
Q9Y5A7	3.93871e-05	-1.11744	0.0012679	0.189412	0.135491	0.0114815	NUB1	down	-1.11744	4.40465
Q9Y5N5	0.000356584	-0.659484	0.00446566	1	0.716555	0.0404391	N6AMT1	down	-0.659484	3.44784
Q9Y5N6	5.42607e-05	-0.716294	0.00143373	0.26094	0.176456	0.0129833	ORC6	down	-0.716294	4.26551
Q9Y5V0	0.00296104	-0.597393	0.0146498	1	0.999874	0.132662	ZNF706	down	-0.597393	2.52856
Q9Y5V3	2.02851e-07	-1.97202	0.000162585	0.000975511	0.00097044	0.0014723	MAGED1	down	-1.97202	6.69282
Q9Y618	1.73708e-06	-0.86925	0.000302712	0.00835363	0.00800274	0.00274123	NCOR2	down	-0.86925	5.76018
Q9Y6Y0	0.00486528	-1.09993	0.0198679	1	0.999874	0.179915	IVNS1ABP	down	-1.09993	2.31289
